# Supplementary material for: Epidemiology and biological characteristics of influenza A (H4N6) viruses from wild birds
Source: Emerg Microbes Infect. 2024 Oct 17;13(1):2418909. doi: 10.1080/22221751.2024.2418909 (PMC11523250; doi:10.1080/22221751.2024.2418909)
Supplement: Table S2 Global H4 subtype viruses information.xlsx [file TEMI_A_2418909_SM8389.xlsx]

## Sheet: Sheet1
Table S2 Global H4 subtype viruses information
Name	Lineage	Host	Time	Location	Subtype	Accession number
A/mallard/Anhui/A9-999/2020(H4N6)	Eurasian lineage	Wild Anseriformes	2016-2020	Asia	H4N6	EPI_ISL_19350878
A/mallard/Anhui/A8-479/2020(H4N6)	Eurasian lineage	Wild Anseriformes	2016-2020	Asia	H4N6	EPI_ISL_19350877
A/mallard/Anhui/A7-478/2020(H4N6)	Eurasian lineage	Wild Anseriformes	2016-2020	Asia	H4N6	EPI_ISL_19350876
A/mallard/Anhui/A6-410/2020(H4N6)	Eurasian lineage	Wild Anseriformes	2016-2020	Asia	H4N6	EPI_ISL_19350875
A/little egret/Anhui/A5-397/2020(H4N6)	Eurasian lineage	Ciconiiformes	2016-2020	Asia	H4N6	EPI_ISL_19350883
A/little egret/Anhui/A4-392/2020(H4N6)	Eurasian lineage	Ciconiiformes	2016-2020	Asia	H4N6	EPI_ISL_19350882
A/little egret/Anhui/A3-387/2020(H4N6)	Eurasian lineage	Ciconiiformes	2016-2020	Asia	H4N6	EPI_ISL_19350881
A/little egret/Anhui/A2-191/2020(H4N6)	Eurasian lineage	Ciconiiformes	2016-2020	Asia	H4N6	EPI_ISL_19350880
A/little egret/Anhui/A1-156/2020(H4N6)	Eurasian lineage	Ciconiiformes	2016-2020	Asia	H4N6	EPI_ISL_19350879
A/yellow-billed teal/Argentina/CIP112-1227/2016(H4N6)	North American lineage	Wild Anseriformes	2016-2020	South America	H4N6	EPI_ISL_381003
A/yellow-billed teal/Argentina/CIP051-91/2011(H4N6)	North American lineage	Wild Anseriformes	2011-2015	South America	H4N6	EPI_ISL_381002
A/yellow-billed pintail/Chile/C9588/2016(H4N2)	North American lineage	Wild Anseriformes	2016-2020	South America	H4N2	EPI_ISL_326968
A/yellow-billed pintail/Chile/7/2013(H4N6)	North American lineage	Wild Anseriformes	2011-2015	South America	H4N6	EPI_ISL_224987
A/yellow-billed pintail/Chile/6/2013(H4N6)	North American lineage	Wild Anseriformes	2011-2015	South America	H4N6	EPI_ISL_224764
A/yellow/billed duck/South Africa/STR0963/2013(H4N8)	Eurasian lineage	Wild Anseriformes	2011-2015	Africa	H4N8	EPI_ISL_200927
A/wild waterfowl/Korea/F94-10/2017(H4N6)	Eurasian lineage	Other Wild Birds	2016-2020	Asia	H4N6	EPI_ISL_381695
A/wild waterfowl/Korea/F7-18/2018(H4N8)	Eurasian lineage	Other Wild Birds	2016-2020	Asia	H4N8	EPI_ISL_381696
A/Wild waterfowl/Australia/02927-0052/2022(H4N6)	Eurasian lineage	Other Wild Birds	2021-2022	Oceania	H4N6	EPI_ISL_16868905
A/wild waterbird/Western Australia/AS14-0886-30/2014(H4N6)	Eurasian lineage	Other Wild Birds	2011-2015	Oceania	H4N6	EPI_ISL_14769839
A/wild waterbird/Western Australia/AS14-0878-27/2014(H4N2)	Eurasian lineage	Other Wild Birds	2011-2015	Oceania	H4N2	EPI_ISL_14768165
A/wild waterbird/Western Australia/AS14-0878-101/2014(H4N6)	Eurasian lineage	Other Wild Birds	2011-2015	Oceania	H4N6	EPI_ISL_14769835
A/wild waterbird/Western Australia/AS14-0790-85/2014(H4N6)	Eurasian lineage	Other Wild Birds	2011-2015	Oceania	H4N6	EPI_ISL_14769834
A/wild waterbird/Western Australia/AS14-0790-59/2014(H4N9)	Eurasian lineage	Other Wild Birds	2011-2015	Oceania	H4N9	EPI_ISL_14769832
A/wild waterbird/Tasmania/20-2381-15/2020(H4N6)	Eurasian lineage	Other Wild Birds	2016-2020	Oceania	H4N6	EPI_ISL_14769748
A/wild waterbird/South Australia/18-9201854-8/2018(H4N4)	Eurasian lineage	Other Wild Birds	2016-2020	Oceania	H4N4	EPI_ISL_14769324
A/wild waterbird/South Australia/17-6661506-18/2017(H4N6)	Eurasian lineage	Other Wild Birds	2016-2020	Oceania	H4N6	EPI_ISL_14768197
A/wild waterbird/South Australia/16-7857439-9/2016(H4N6)	Eurasian lineage	Other Wild Birds	2016-2020	Oceania	H4N6	EPI_ISL_14768189
A/wild waterbird/South Australia/16-7857439-83/2016(H4N6)	Eurasian lineage	Other Wild Birds	2016-2020	Oceania	H4N6	EPI_ISL_14768190
A/wild waterbird/South Australia/16-7857439-7/2016(H4N6)	Eurasian lineage	Other Wild Birds	2016-2020	Oceania	H4N6	EPI_ISL_14769271
A/wild waterbird/South Australia/16-7857439-41/2016(H4N6)	Eurasian lineage	Other Wild Birds	2016-2020	Oceania	H4N6	EPI_ISL_14769269
A/wild waterbird/Queensland/P19-04746-12/2019(H4N6)	Eurasian lineage	Other Wild Birds	2016-2020	Oceania	H4N6	EPI_ISL_14769262
A/wild duck/Tasmania/20-2381-1/2020(H4N6)	Eurasian lineage	Other Wild Birds	2016-2020	Oceania	H4N6	EPI_ISL_14769170
A/wild duck/Tasmania/17-0958-49/2017(H4N6)	Eurasian lineage	Other Wild Birds	2016-2020	Oceania	H4N6	EPI_ISL_14769168
A/wild duck/Taiwan/WB904/2006(H4N6)	Eurasian lineage	Other Wild Birds	2006-2010	Asia	H4N6	EPI_ISL_89182
A/wild duck/Taiwan/WB764/2005(H4N6)	Eurasian lineage	Other Wild Birds	2001-2005	Asia	H4N6	EPI_ISL_89181
A/wild duck/Taiwan/WB551/2005(H4N6)	Eurasian lineage	Other Wild Birds	2001-2005	Asia	H4N6	EPI_ISL_89180
A/wild duck/Taiwan/WB499/2004(H4N6)	Eurasian lineage	Other Wild Birds	2001-2005	Asia	H4N6	EPI_ISL_89179
A/wild duck/Taiwan/WB306/2002(H4N6)	Eurasian lineage	Other Wild Birds	2001-2005	Asia	H4N6	EPI_ISL_89178
A/wild duck/Taiwan/WB28/2000(H4N6)	Eurasian lineage	Other Wild Birds	≤ 2000	Asia	H4N6	EPI_ISL_89177
A/wild duck/Taiwan/WB2/1998(H4N6)	Eurasian lineage	Other Wild Birds	≤ 2000	Asia	H4N6	EPI_ISL_89176
A/wild duck/Taiwan/WB147/2001(H4N6)	Eurasian lineage	Other Wild Birds	2001-2005	Asia	H4N6	EPI_ISL_89175
A/wild duck/Taiwan/WB1364/2007(H4N6)	Eurasian lineage	Other Wild Birds	2006-2010	Asia	H4N6	EPI_ISL_89174
A/wild duck/Taiwan/WB1162/2006(H4N6)	Eurasian lineage	Other Wild Birds	2006-2010	Asia	H4N6	EPI_ISL_89173
A/Wild Duck/South Korea/KNU2020-86/2020(H4N6)	Eurasian lineage	Other Wild Birds	2016-2020	Asia	H4N6	EPI_ISL_6781853
A/Wild Duck/South Korea/KNU2020-137/2020(H4N6)	Eurasian lineage	Other Wild Birds	2016-2020	Asia	H4N6	EPI_ISL_6784656
A/Wild Duck/South Korea/KNU2020-11/2020(H4N6)	Eurasian lineage	Other Wild Birds	2016-2020	Asia	H4N6	EPI_ISL_6781852
A/wild duck/Korea/SH5-60/2008(H4N6)	Eurasian lineage	Other Wild Birds	2006-2010	Asia	H4N6	EPI_ISL_131209
A/wild duck/Korea/PSC6-1/2009(H4N6)	Eurasian lineage	Other Wild Birds	2006-2010	Asia	H4N6	EPI_ISL_131207
A/wild duck/Korea/CSM4-28/2010(H4N6)	Eurasian lineage	Other Wild Birds	2006-2010	Asia	H4N6	EPI_ISL_131202
A/wild duck/Korea/CSM20-5/2009(H4N6)	Eurasian lineage	Other Wild Birds	2006-2010	Asia	H4N6	EPI_ISL_131203
A/wild duck/Korea/7-D19/2005(H4N6)	North American lineage	Other Wild Birds	2001-2005	Asia	H4N6	EPI_ISL_63700
A/wild bird/Korea/GS26/2006(H4N6)	Eurasian lineage	Other Wild Birds	2006-2010	Asia	H4N6	EPI_ISL_131206
A/wild bird/Korea/GD42/2005(H4N6)	Eurasian lineage	Other Wild Birds	2001-2005	Asia	H4N6	EPI_ISL_131205
A/Wild bird/Korea/A35/2013(H4N6)	Eurasian lineage	Other Wild Birds	2011-2015	Asia	H4N6	EPI_ISL_292795
A/white-winged scoter/Maryland/301/2005(H4N6)	North American lineage	Wild Anseriformes	2001-2005	North America	H4N6	EPI_ISL_7071
A/turkey/Minnesota/833/80(H4N2)	North American lineage	Domestic Galliformes	≤ 2000	North America	H4N2	EPI_ISL_68995
A/turkey/Minnesota/833/1980(H4N2)	North American lineage	Domestic Galliformes	≤ 2000	North America	H4N2	EPI_ISL_70123
A/turkey/CA/358533/2005(H4N8)	North American lineage	Domestic Galliformes	2001-2005	North America	H4N8	EPI_ISL_22672
A/tufted duck/Buryatuya/1905/2000(H4N6)	Eurasian lineage	Wild Anseriformes	≤ 2000	Europe	H4N6	EPI_ISL_27373
A/tufted duck/Aktau/1456/2006(H4N6)	Eurasian lineage	Wild Anseriformes	2006-2010	Asia	H4N6	EPI_ISL_71988
A/teal/Egypt/09888/NAMRU3/2005(H4N6)	Eurasian lineage	Wild Anseriformes	2001-2005	Africa	H4N6	EPI_ISL_120194
A/teal/Chany Lake/106 cloaca/2012(H4N6)	Eurasian lineage	Wild Anseriformes	2011-2015	Europe	H4N6	EPI_ISL_231650
A/teal/Chany Lake/104 cloaca/2012(H4N6)	Eurasian lineage	Wild Anseriformes	2011-2015	Europe	H4N6	EPI_ISL_231648
A/teal/Chany Lake/104 feather/2012(H4N6)	Eurasian lineage	Wild Anseriformes	2011-2015	Europe	H4N6	EPI_ISL_231649
A/teal/Buryatia/57/2018(H4N6)	Eurasian lineage	Wild Anseriformes	2016-2020	Europe	H4N6	EPI_ISL_338328
A/teal/Buryatia/100/2018(H4N6)	Eurasian lineage	Wild Anseriformes	2016-2020	Europe	H4N6	EPI_ISL_337400
A/Tadorna tadorna/Belgium/1260 0003/2022(H4N6)	Eurasian lineage	Wild Anseriformes	2021-2022	Europe	H4N6	EPI_ISL_14389203
A/Swine/Ontario/01911-2/99(H4N6)	North American lineage	Mammals	≤ 2000	North America	H4N6	EPI_ISL_1766
A/Swine/Ontario/01911-1/99(H4N6)	North American lineage	Mammals	≤ 2000	North America	H4N6	EPI_ISL_1767
A/swine/Missouri/A01727926/2015(H4N6)	North American lineage	Mammals	2011-2015	North America	H4N6	EPI_ISL_213836
A/swine/HuBei/06/2009(H4N1)	Eurasian lineage	Mammals	2006-2010	Asia	H4N1	EPI_ISL_130352
A/swine/Guangdong/K4/2011(H4N8)	Eurasian lineage	Mammals	2011-2015	Asia	H4N8	EPI_ISL_127501
A/swan/Hokkaido/481109/2017(H4N6)	Eurasian lineage	Wild Anseriformes	2016-2020	Asia	H4N6	EPI_ISL_370675
A/swan/Hokkaido/481107/2017(H4N6)	Eurasian lineage	Wild Anseriformes	2016-2020	Asia	H4N6	EPI_ISL_370674
A/swan/Hokkaido/481103/2017(H4N6)	Eurasian lineage	Wild Anseriformes	2016-2020	Asia	H4N6	EPI_ISL_370673
A/swan/Hokkaido/481102/2017(H4N6)	Eurasian lineage	Wild Anseriformes	2016-2020	Asia	H4N6	EPI_ISL_370672
A/surface water/Minnesota/NW1-T/2006(H4N6)	North American lineage	Environment	2006-2010	North America	H4N6	EPI_ISL_80374
A/surf scoter/Maryland/15OS2532/2015(H4N6)	North American lineage	Wild Anseriformes	2011-2015	North America	H4N6	EPI_ISL_701661
A/surf scoter/Maryland/15OS2486/2015(H4N2)	North American lineage	Wild Anseriformes	2011-2015	North America	H4N2	EPI_ISL_705893
A/surf scoter/Maryland/15OS2485/2015(H4N2)	North American lineage	Wild Anseriformes	2011-2015	North America	H4N2	EPI_ISL_705719
A/spot-billed duck/South Korea/JB32-105/2019(H4N2)	Eurasian lineage	Wild Anseriformes	2016-2020	Asia	H4N2	EPI_ISL_4072140
A/spot-billed duck/South Korea/JB15-4/2019(H4N3)	Eurasian lineage	Wild Anseriformes	2016-2020	Asia	H4N3	EPI_ISL_4072006
A/spot-billed duck/South Korea/JB13-47/2019(H4N6)	Eurasian lineage	Wild Anseriformes	2016-2020	Asia	H4N6	EPI_ISL_4071967
A/spot-billed duck/South Korea/JB13-25/2019(H4N6)	Eurasian lineage	Wild Anseriformes	2016-2020	Asia	H4N6	EPI_ISL_4071982
A/spot-billed duck/Alberta/57/2016(H4N5)	North American lineage	Wild Anseriformes	2016-2020	North America	H4N5	EPI_ISL_273546
A/spot/billed duck/Alberta/110/2016(H4N6)	North American lineage	Wild Anseriformes	2016-2020	North America	H4N6	EPI_ISL_273526
A/slaty-backed gull/Japan/6KS0191/2006(H4N8)	Eurasian lineage	Other Wild Birds	2006-2010	Asia	H4N8	EPI_ISL_85273
A/slaty-backed gull/Japan/6KS0185/2006(H4N8)	Eurasian lineage	Other Wild Birds	2006-2010	Asia	H4N8	EPI_ISL_85157
A/silver teal/Argentina/CIP051-48/2011(H4N6)	North American lineage	Wild Anseriformes	2011-2015	South America	H4N6	EPI_ISL_380999
A/silver teal/Argentina/CIP051-32/2011(H4N2)	North American lineage	Wild Anseriformes	2011-2015	South America	H4N2	EPI_ISL_380993
A/silver teal/Argentina/CIP051-25/2011(H4N8)	North American lineage	Wild Anseriformes	2011-2015	South America	H4N8	EPI_ISL_380998
A/shoveller/Chany Lake/101/2012(H4N6)	Eurasian lineage	Wild Anseriformes	2011-2015	Europe	H4N6	EPI_ISL_231645
A/shoveler/Omsk region/22/2020(H4N2)	Eurasian lineage	Wild Anseriformes	2016-2020	Europe	H4N2	EPI_ISL_1041179
A/Shoveler/Omsk Region/15/2019(H4N6)	Eurasian lineage	Wild Anseriformes	2016-2020	Europe	H4N6	EPI_ISL_403726
A/shoveler/Buryatiya/1898/2001(H4N6)	Eurasian lineage	Wild Anseriformes	2001-2005	Europe	H4N6	EPI_ISL_68073
A/shoveler/Buryatiya/1898/2000(H4N6)	Eurasian lineage	Wild Anseriformes	≤ 2000	Europe	H4N6	EPI_ISL_68445
A/shorebird/Delaware Bay/718/1988(H4N6)	North American lineage	Charadriiformes	≤ 2000	North America	H4N6	EPI_ISL_99487
A/shorebird/Delaware Bay/589/2008(H4N6)	North American lineage	Charadriiformes	2006-2010	North America	H4N6	EPI_ISL_131695
A/shorebird/Delaware Bay/588/2008(H4N6)	North American lineage	Charadriiformes	2006-2010	North America	H4N6	EPI_ISL_131495
A/shorebird/Delaware Bay/497/2008(H4N6)	North American lineage	Charadriiformes	2006-2010	North America	H4N6	EPI_ISL_131494
A/shorebird/Delaware Bay/486/2008(H4N6)	North American lineage	Charadriiformes	2006-2010	North America	H4N6	EPI_ISL_131493
A/shorebird/Delaware Bay/446/2008(H4N6)	North American lineage	Charadriiformes	2006-2010	North America	H4N6	EPI_ISL_131492
A/shorebird/Delaware Bay/438/2008(H4N6)	North American lineage	Charadriiformes	2006-2010	North America	H4N6	EPI_ISL_131319
A/shorebird/Delaware Bay/395/2008(H4N6)	North American lineage	Charadriiformes	2006-2010	North America	H4N6	EPI_ISL_131318
A/shorebird/Delaware Bay/382/2008(H4N6)	North American lineage	Charadriiformes	2006-2010	North America	H4N6	EPI_ISL_131489
A/shorebird/Delaware Bay/329/2008(H4N6)	North American lineage	Charadriiformes	2006-2010	North America	H4N6	EPI_ISL_131488
A/shorebird/Delaware Bay/315/2008(H4N6)	North American lineage	Charadriiformes	2006-2010	North America	H4N6	EPI_ISL_131487
A/shorebird/Delaware Bay/312/2008(H4N6)	North American lineage	Charadriiformes	2006-2010	North America	H4N6	EPI_ISL_131486
A/shorebird/Delaware Bay/293/2008(H4N6)	North American lineage	Charadriiformes	2006-2010	North America	H4N6	EPI_ISL_131485
A/seal/Massachussetts/133/1982(H4N5)	North American lineage	Mammals	≤ 2000	North America	H4N5	EPI_ISL_14709
A/rufous/necked stint/Japan/6KS0279/2006(H4N8)	Eurasian lineage	Charadriiformes	2006-2010	Asia	H4N8	EPI_ISL_89754
A/rufous/necked stint/Japan/6KS0261/2006(H4N8)	Eurasian lineage	Charadriiformes	2006-2010	Asia	H4N8	EPI_ISL_89549
A/rufous/necked stint/Japan/6KS0242/2006(H4N8)	Eurasian lineage	Charadriiformes	2006-2010	Asia	H4N8	EPI_ISL_85272
A/ruddy turnstone/South Carolina/UGAI17-5155/2017(H4N8)	North American lineage	Charadriiformes	2016-2020	North America	H4N8	EPI_ISL_397753
A/ruddy turnstone/NJ/47/1985(H4N6)	North American lineage	Charadriiformes	≤ 2000	North America	H4N6	EPI_ISL_8841
A/ruddy turnstone/New Jersey/Sg-00565/2008(H4N6)	North American lineage	Charadriiformes	2006-2010	North America	H4N6	EPI_ISL_29360
A/ruddy turnstone/New Jersey/Sg-00558/2008(H4N6)	North American lineage	Charadriiformes	2006-2010	North America	H4N6	EPI_ISL_142430
A/ruddy turnstone/New Jersey/Sg-00556/2008(H4N6)	North American lineage	Charadriiformes	2006-2010	North America	H4N6	EPI_ISL_142459
A/ruddy turnstone/New Jersey/Sg-00552/2008(H4N6)	North American lineage	Charadriiformes	2006-2010	North America	H4N6	EPI_ISL_142436
A/ruddy turnstone/New Jersey/Sg-00550/2008(H4N6)	North American lineage	Charadriiformes	2006-2010	North America	H4N6	EPI_ISL_142426
A/ruddy turnstone/New Jersey/Sg-00542/2008(H4N6)	North American lineage	Charadriiformes	2006-2010	North America	H4N6	EPI_ISL_142418
A/ruddy turnstone/New Jersey/Sg-00534/2008(H4N6)	North American lineage	Charadriiformes	2006-2010	North America	H4N6	EPI_ISL_142411
A/ruddy turnstone/New Jersey/Sg-00533/2008(H4N6)	North American lineage	Charadriiformes	2006-2010	North America	H4N6	EPI_ISL_142410
A/ruddy turnstone/New Jersey/Sg-00531/2008(H4N6)	North American lineage	Charadriiformes	2006-2010	North America	H4N6	EPI_ISL_33341
A/ruddy turnstone/New Jersey/Sg-00527/2008(H4N6)	North American lineage	Charadriiformes	2006-2010	North America	H4N6	EPI_ISL_142405
A/ruddy turnstone/New Jersey/Sg-00524/2008(H4N6)	North American lineage	Charadriiformes	2006-2010	North America	H4N6	EPI_ISL_33337
A/ruddy turnstone/New Jersey/Sg-00510/2008(H4N6)	North American lineage	Charadriiformes	2006-2010	North America	H4N6	EPI_ISL_33326
A/ruddy turnstone/New Jersey/Sg-00507/2008(H4N6)	North American lineage	Charadriiformes	2006-2010	North America	H4N6	EPI_ISL_142425
A/ruddy turnstone/New Jersey/Sg-00506/2008(H4N6)	North American lineage	Charadriiformes	2006-2010	North America	H4N6	EPI_ISL_142389
A/ruddy turnstone/New Jersey/Sg-00502/2008(H4N6)	North American lineage	Charadriiformes	2006-2010	North America	H4N6	EPI_ISL_33322
A/ruddy turnstone/New Jersey/Sg-00496/2008(H4N6)	North American lineage	Charadriiformes	2006-2010	North America	H4N6	EPI_ISL_142383
A/ruddy turnstone/New Jersey/Sg-00494/2008(H4N6)	North American lineage	Charadriiformes	2006-2010	North America	H4N6	EPI_ISL_142382
A/ruddy turnstone/New Jersey/Sg-00489/2008(H4N6)	North American lineage	Charadriiformes	2006-2010	North America	H4N6	EPI_ISL_142377
A/ruddy turnstone/New Jersey/Sg-00480/2008(H4N6)	North American lineage	Charadriiformes	2006-2010	North America	H4N6	EPI_ISL_142371
A/ruddy turnstone/New Jersey/Sg-00477/2008(H4N6)	North American lineage	Charadriiformes	2006-2010	North America	H4N6	EPI_ISL_142368
A/ruddy turnstone/New Jersey/Sg-00475/2008(H4N6)	North American lineage	Charadriiformes	2006-2010	North America	H4N6	EPI_ISL_33313
A/ruddy turnstone/Delaware/Sg-00541/2008(H4N6)	North American lineage	Charadriiformes	2006-2010	North America	H4N6	EPI_ISL_33348
A/ruddy turnstone/Delaware/Sg-00539/2008(H4N6)	North American lineage	Charadriiformes	2006-2010	North America	H4N6	EPI_ISL_142416
A/ruddy turnstone/Delaware/Sg-00474/2008(H4N7)	North American lineage	Charadriiformes	2006-2010	North America	H4N7	EPI_ISL_29318
A/ruddy turnstone/Delaware/Sg-00473/2008(H4N6)	North American lineage	Charadriiformes	2006-2010	North America	H4N6	EPI_ISL_142438
A/ruddy turnstone/Delaware/Sg-00470/2008(H4N6)	North American lineage	Charadriiformes	2006-2010	North America	H4N6	EPI_ISL_142365
A/ruddy turnstone/Delaware/2373/1988(H4N6)	North American lineage	Charadriiformes	≤ 2000	North America	H4N6	EPI_ISL_99483
A/ruddy turnstone/Delaware/2368/1988(H4N9)	North American lineage	Charadriiformes	≤ 2000	North America	H4N9	EPI_ISL_99484
A/ruddy turnstone/Delaware/2354/1988(H4N6)	North American lineage	Charadriiformes	≤ 2000	North America	H4N6	EPI_ISL_99485
A/Ruddy Turnstone/Delaware Bay/555/2020(H4N6)	North American lineage	Charadriiformes	2016-2020	North America	H4N6	EPI_ISL_4057034
A/ruddy turnstone/Delaware Bay/495/2020(H4N9)	North American lineage	Charadriiformes	2016-2020	North America	H4N9	EPI_ISL_4056751
A/Ruddy Turnstone/Delaware Bay/487/2020(H4N6)	North American lineage	Charadriiformes	2016-2020	North America	H4N6	EPI_ISL_4056413
A/ruddy turnstone/Delaware Bay/418/2020(H4N6)	North American lineage	Charadriiformes	2016-2020	North America	H4N6	EPI_ISL_4061156
A/Ruddy Turnstone/Delaware Bay/415/2020(H4N6)	North American lineage	Charadriiformes	2016-2020	North America	H4N6	EPI_ISL_4061059
A/Ruddy Turnstone/Delaware Bay/405/2020(H4N9)	North American lineage	Charadriiformes	2016-2020	North America	H4N9	EPI_ISL_4061111
A/Ruddy Turnstone/Delaware Bay/381/2020(H4N9)	North American lineage	Charadriiformes	2016-2020	North America	H4N9	EPI_ISL_4057084
A/Ruddy Turnstone/Delaware Bay/380/2020(H4N6)	North American lineage	Charadriiformes	2016-2020	North America	H4N6	EPI_ISL_4057866
A/ruddy turnstone/Delaware Bay/379/2020(H4N9)	North American lineage	Charadriiformes	2016-2020	North America	H4N9	EPI_ISL_4061158
A/ruddy turnstone/Delaware Bay/358/2020(H4N9)	North American lineage	Charadriiformes	2016-2020	North America	H4N9	EPI_ISL_4058108
A/ruddy turnstone/Delaware Bay/353/2020(H4N6)	North American lineage	Charadriiformes	2016-2020	North America	H4N6	EPI_ISL_4057958
A/ruddy turnstone/Delaware Bay/352/2020(H4N6)	North American lineage	Charadriiformes	2016-2020	North America	H4N6	EPI_ISL_4056070
A/ruddy turnstone/Delaware Bay/351/2020(H4N9)	North American lineage	Charadriiformes	2016-2020	North America	H4N9	EPI_ISL_4061170
A/ruddy turnstone/Delaware Bay/349/2020(H4N6)	North American lineage	Charadriiformes	2016-2020	North America	H4N6	EPI_ISL_4061173
A/ruddy turnstone/Delaware Bay/348/2020(H4N6)	North American lineage	Charadriiformes	2016-2020	North America	H4N6	EPI_ISL_4061176
A/ruddy turnstone/Delaware Bay/341/2020(H4N3)	North American lineage	Charadriiformes	2016-2020	North America	H4N3	EPI_ISL_4061183
A/ruddy turnstone/Delaware Bay/335/2020(H4N9)	North American lineage	Charadriiformes	2016-2020	North America	H4N9	EPI_ISL_4061167
A/ruddy turnstone/Delaware Bay/329/2020(H4N6)	North American lineage	Charadriiformes	2016-2020	North America	H4N6	EPI_ISL_4061210
A/ruddy turnstone/Delaware Bay/328/2020(H4N6)	North American lineage	Charadriiformes	2016-2020	North America	H4N6	EPI_ISL_4061204
A/ruddy turnstone/Delaware Bay/323/2020(H4N9)	North American lineage	Charadriiformes	2016-2020	North America	H4N9	EPI_ISL_4061202
A/ruddy turnstone/Delaware Bay/322/2020(H4N9)	North American lineage	Charadriiformes	2016-2020	North America	H4N9	EPI_ISL_4061206
A/ruddy turnstone/Delaware Bay/321/2020(H4N6)	North American lineage	Charadriiformes	2016-2020	North America	H4N6	EPI_ISL_4061214
A/ruddy turnstone/Delaware Bay/315/2020(H4N6)	North American lineage	Charadriiformes	2016-2020	North America	H4N6	EPI_ISL_4061213
A/ruddy turnstone/Delaware Bay/309/2020(H4N6)	North American lineage	Charadriiformes	2016-2020	North America	H4N6	EPI_ISL_4061197
A/ruddy turnstone/Delaware Bay/308/2020(H4N6)	North American lineage	Charadriiformes	2016-2020	North America	H4N6	EPI_ISL_4061164
A/ruddy turnstone/Delaware Bay/306/2020(H4N6)	North American lineage	Charadriiformes	2016-2020	North America	H4N6	EPI_ISL_4061161
A/ruddy turnstone/Delaware Bay/302/2020(H4N9)	North American lineage	Charadriiformes	2016-2020	North America	H4N9	EPI_ISL_4061220
A/ruddy turnstone/Delaware Bay/296/2020(H4N6)	North American lineage	Charadriiformes	2016-2020	North America	H4N6	EPI_ISL_4061225
A/ruddy turnstone/Delaware Bay/289/2020(H4N6)	North American lineage	Charadriiformes	2016-2020	North America	H4N6	EPI_ISL_4061208
A/ruddy turnstone/Delaware Bay/286/2020(H4N6)	North American lineage	Charadriiformes	2016-2020	North America	H4N6	EPI_ISL_4061221
A/ruddy turnstone/Delaware Bay/251/2020(H4N6)	North American lineage	Charadriiformes	2016-2020	North America	H4N6	EPI_ISL_4061199
A/ruddy turnstone/Delaware Bay/244/2020(H4N9)	North American lineage	Charadriiformes	2016-2020	North America	H4N9	EPI_ISL_4061200
A/ruddy turnstone/Delaware Bay/235/2020(H4N9)	North American lineage	Charadriiformes	2016-2020	North America	H4N9	EPI_ISL_4061186
A/ruddy turnstone/Delaware Bay/222/2020(H4N6)	North American lineage	Charadriiformes	2016-2020	North America	H4N6	EPI_ISL_4061255
A/ruddy turnstone/Delaware Bay/220/2020(H4N6)	North American lineage	Charadriiformes	2016-2020	North America	H4N6	EPI_ISL_4061235
A/ruddy turnstone/Delaware Bay/212/2020(H4N6)	North American lineage	Charadriiformes	2016-2020	North America	H4N6	EPI_ISL_4061236
A/ruddy turnstone/Delaware Bay/205/2020(H4N9)	North American lineage	Charadriiformes	2016-2020	North America	H4N9	EPI_ISL_4061238
A/ruddy turnstone/Delaware Bay/198/2020(H4N6)	North American lineage	Charadriiformes	2016-2020	North America	H4N6	EPI_ISL_4061274
A/ruddy turnstone/DE/512/1988(H4N6)	North American lineage	Charadriiformes	≤ 2000	North America	H4N6	EPI_ISL_8848
A/Ruddy Shelduck/Qinghai/B1561/2017(H4N8)	Eurasian lineage	Wild Anseriformes	2016-2020	Asia	H4N8	EPI_ISL_292494
A/ruddy shelduck/Mongolia/967/2009(H4N6)	Eurasian lineage	Wild Anseriformes	2006-2010	Asia	H4N6	EPI_ISL_149871
A/ruddy shelduck/Mongolia/894V/2009(H4N3)	Eurasian lineage	Wild Anseriformes	2006-2010	Asia	H4N3	EPI_ISL_149885
A/ruddy shelduck/Mongolia/1682/2010(H4N6)	Eurasian lineage	Wild Anseriformes	2006-2010	Asia	H4N6	EPI_ISL_149880
A/ruddy shelduck/Mongolia/1626/2010(H4N6)	Eurasian lineage	Wild Anseriformes	2006-2010	Asia	H4N6	EPI_ISL_149888
A/ring-necked duck/Interior Alaska/10BM05617R0/2010(H4N6)	North American lineage	Wild Anseriformes	2006-2010	North America	H4N6	EPI_ISL_137951
A/ring-necked duck/Illinois/4125/2009(H4N8)	North American lineage	Wild Anseriformes	2006-2010	North America	H4N8	EPI_ISL_95392
A/ring/necked duck/Minnesota/Sg-00449/2008(H4N8)	North American lineage	Wild Anseriformes	2006-2010	North America	H4N8	EPI_ISL_63146
A/ring/necked duck/Minnesota/Sg-00067/2007(H4N6)	North American lineage	Wild Anseriformes	2006-2010	North America	H4N6	EPI_ISL_75722
A/red-necked stint/Western Australia/4126/1980(H4N8)	Eurasian lineage	Charadriiformes	≤ 2000	Oceania	H4N8	EPI_ISL_68975
A/red-necked stint/Western Australia/4094/1984(H4N8)	Eurasian lineage	Charadriiformes	≤ 2000	Oceania	H4N8	EPI_ISL_25620
A/red-necked stint/Victoria/12198/2017(H4N7)	Eurasian lineage	Charadriiformes	2016-2020	Oceania	H4N7	EPI_ISL_14768271
A/red-necked stint/Victoria/12188/2017(H4N7)	Eurasian lineage	Charadriiformes	2016-2020	Oceania	H4N7	EPI_ISL_14768270
A/red-necked stint/Australia/5/2004(H4N8)	Eurasian lineage	Charadriiformes	2001-2005	Oceania	H4N8	EPI_ISL_15161
A/red-necked stint/Australia/4189/1980(H4N8)	Eurasian lineage	Charadriiformes	≤ 2000	Oceania	H4N8	EPI_ISL_5817
A/red-necked stint/Australia/4/2004(H4N8)	Eurasian lineage	Charadriiformes	2001-2005	Oceania	H4N8	EPI_ISL_29689
A/red-necked stint/Australia/3/2004(H4N8)	Eurasian lineage	Charadriiformes	2001-2005	Oceania	H4N8	EPI_ISL_24787
A/red-necked stint/Australia/2/2004(H4N8)	Eurasian lineage	Charadriiformes	2001-2005	Oceania	H4N8	EPI_ISL_8019
A/red-necked Stint/Australia/1/2004(H4N8)	Eurasian lineage	Charadriiformes	2001-2005	Oceania	H4N8	EPI_ISL_9968
A/red-necked grebe/Minnesota/AI10-2528/2010(H4N8)	North American lineage	Other Wild Birds	2006-2010	North America	H4N8	EPI_ISL_141250
A/redhead/Ohio/13OS0376/2013(H4N6)	North American lineage	Wild Anseriformes	2011-2015	North America	H4N6	EPI_ISL_177509
A/redhead/Alberta/11817/2005(H4N6)	North American lineage	Wild Anseriformes	2001-2005	North America	H4N6	EPI_ISL_64916
A/redhead duck/ALB/74/1977(H4N6)	North American lineage	Wild Anseriformes	≤ 2000	North America	H4N6	EPI_ISL_8830
A/red knot/New Jersey/Sg-00479/2008(H4N6)	North American lineage	Charadriiformes	2006-2010	North America	H4N6	EPI_ISL_142370
A/red knot/Delaware/546/1988(H4N6)	North American lineage	Charadriiformes	≤ 2000	North America	H4N6	EPI_ISL_99488
A/red knot/Delaware/541/1988(H4N6)	North American lineage	Charadriiformes	≤ 2000	North America	H4N6	EPI_ISL_99489
A/Red Knot/Delaware Bay/602/2020(H4N9)	North American lineage	Charadriiformes	2016-2020	North America	H4N9	EPI_ISL_4056996
A/Red Knot/Delaware Bay/382/2020(H4N6)	North American lineage	Charadriiformes	2016-2020	North America	H4N6	EPI_ISL_4061165
A/Red Knot/Delaware Bay/373/2020(H4N6)	North American lineage	Charadriiformes	2016-2020	North America	H4N6	EPI_ISL_4061082
A/pochard/Fukui/131816/2013(H4N6)	Eurasian lineage	Wild Anseriformes	2011-2015	Asia	H4N6	EPI_ISL_238028
A/pochard/Buryatiya/1941/2000(H4N6)	Eurasian lineage	Wild Anseriformes	≤ 2000	Europe	H4N6	EPI_ISL_27366
A/pochard/Buryatiya/1903/2000(H4N6)	Eurasian lineage	Wild Anseriformes	≤ 2000	Europe	H4N6	EPI_ISL_27365
A/pochard/Buryatia/33/2018(H4N6)	Eurasian lineage	Wild Anseriformes	2016-2020	Europe	H4N6	EPI_ISL_337148
A/pintail/Novosibirsk region/504k/2018(H4N6)	Eurasian lineage	Wild Anseriformes	2016-2020	Europe	H4N6	EPI_ISL_337396
A/pintail/Alberta/275/1996(H4N6)	North American lineage	Wild Anseriformes	≤ 2000	North America	H4N6	EPI_ISL_99400
A/pintail/Alberta/269/2001(H4N6)	North American lineage	Wild Anseriformes	2001-2005	North America	H4N6	EPI_ISL_8861
A/pintail/Alberta/207/99(H4N8)	North American lineage	Wild Anseriformes	≤ 2000	North America	H4N8	EPI_ISL_4074
A/pintail/Alberta/207/1999(H4N8)	North American lineage	Wild Anseriformes	≤ 2000	North America	H4N8	EPI_ISL_8859
A/pintail/Alaska/310/2005(H4N6)	North American lineage	Wild Anseriformes	2001-2005	North America	H4N6	EPI_ISL_6500
A/pintail duck/Ohio/16OS5080/2016(H4N6)	North American lineage	Wild Anseriformes	2016-2020	North America	H4N6	EPI_ISL_294160
A/pintail duck/New York/155/1982(H4N3)	North American lineage	Wild Anseriformes	≤ 2000	North America	H4N3	EPI_ISL_5864
A/pintail duck/ALB/623/1985(H4N6)	North American lineage	Wild Anseriformes	≤ 2000	North America	H4N6	EPI_ISL_8847
A/pintail duck/ALB/599/1979(H4N2)	North American lineage	Wild Anseriformes	≤ 2000	North America	H4N2	EPI_ISL_8839
A/pintail duck/ALB/220/1977(H4N8)	North American lineage	Wild Anseriformes	≤ 2000	North America	H4N8	EPI_ISL_8835
A/pelican/Peru/MM24/2007(H4N5)	North American lineage	Other Wild Birds	2006-2010	South America	H4N5	EPI_ISL_190234
A/pekin duck/California/P30/2006(H4N2)	North American lineage	Domestic Anseriformes	2006-2010	North America	H4N2	EPI_ISL_66130
A/Pacific black duck/Victoria/9708/2016(H4N1)	Eurasian lineage	Wild Anseriformes	2016-2020	Oceania	H4N1	EPI_ISL_14768252
A/Pacific black duck/Victoria/10594/2017(H4N6)	Eurasian lineage	Wild Anseriformes	2016-2020	Oceania	H4N6	EPI_ISL_14768247
A/northern shoveler/Wisconsin/2508/2009(H4N2)	North American lineage	Wild Anseriformes	2006-2010	North America	H4N2	EPI_ISL_95407
A/northern shoveler/Wisconsin/11OS4110/2011(H4N6)	North American lineage	Wild Anseriformes	2011-2015	North America	H4N6	EPI_ISL_158438
A/northern shoveler/Wisconsin/11OS3013/2011(H4N8)	North American lineage	Wild Anseriformes	2011-2015	North America	H4N8	EPI_ISL_158476
A/northern shoveler/Oregon/44336-179/2007(H4N6)	North American lineage	Wild Anseriformes	2006-2010	North America	H4N6	EPI_ISL_83512
A/northern shoveler/Missouri/17OS4575/2017(H4N6)	North American lineage	Wild Anseriformes	2016-2020	North America	H4N6	EPI_ISL_376228
A/northern shoveler/Mississippi/09OS589/2009(H4N6)	North American lineage	Wild Anseriformes	2006-2010	North America	H4N6	EPI_ISL_85160
A/northern shoveler/Minnesota/Sg-00647/2008(H4N6)	North American lineage	Wild Anseriformes	2006-2010	North America	H4N6	EPI_ISL_63120
A/northern shoveler/Interior Alaska/9BM4905R0/2009(H4N6)	North American lineage	Wild Anseriformes	2006-2010	North America	H4N6	EPI_ISL_137511
A/northern shoveler/Interior Alaska/9BM2943R1/2009(H4N6)	North American lineage	Wild Anseriformes	2006-2010	North America	H4N6	EPI_ISL_137489
A/northern shoveler/Interior Alaska/9BM12519R0/2009(H4N8)	North American lineage	Wild Anseriformes	2006-2010	North America	H4N8	EPI_ISL_141917
A/northern shoveler/Interior Alaska/9BM12314R0/2009(H4N6)	North American lineage	Wild Anseriformes	2006-2010	North America	H4N6	EPI_ISL_141914
A/northern shoveler/Interior Alaska/7MP1601/2007(H4N6)	North American lineage	Wild Anseriformes	2006-2010	North America	H4N6	EPI_ISL_63578
A/northern shoveler/Interior Alaska/11ML00037/2011(H4N6)	North American lineage	Wild Anseriformes	2011-2015	North America	H4N6	EPI_ISL_208445
A/northern shoveler/Interior Alaska/10BM05408R0/2010(H4N6)	North American lineage	Wild Anseriformes	2006-2010	North America	H4N6	EPI_ISL_137947
A/northern shoveler/Interior Alaska/10BM02892R0/2010(H4N6)	North American lineage	Wild Anseriformes	2006-2010	North America	H4N6	EPI_ISL_133760
A/northern shoveler/Interior Alaska/10BM02593R0/2010(H4N6)	North American lineage	Wild Anseriformes	2006-2010	North America	H4N6	EPI_ISL_133764
A/northern shoveler/Interior Alaska/1/2007(H4N6)	North American lineage	Wild Anseriformes	2006-2010	North America	H4N6	EPI_ISL_63659
A/northern shoveler/Illinois/11OS4707/2011(H4N6)	North American lineage	Wild Anseriformes	2011-2015	North America	H4N6	EPI_ISL_158533
A/northern shoveler/Illinois/08OS3331/2008(H4N8)	North American lineage	Wild Anseriformes	2006-2010	North America	H4N8	EPI_ISL_85184
A/Northern shoveler/Guatemala/CIP049H112-79/2012(H4N2)	North American lineage	Wild Anseriformes	2011-2015	North America	H4N2	EPI_ISL_243732
A/northern shoveler/Egypt/MB/D/1534C/2017(H4N6)	Eurasian lineage	Wild Anseriformes	2016-2020	Africa	H4N6	EPI_ISL_17508501
A/northern shoveler/California/9267/2008(H4N6)	North American lineage	Wild Anseriformes	2006-2010	North America	H4N6	EPI_ISL_94212
A/northern shoveler/California/9228/2008(H4N6)	North American lineage	Wild Anseriformes	2006-2010	North America	H4N6	EPI_ISL_94213
A/northern shoveler/California/4020/2011(H4N3)	North American lineage	Wild Anseriformes	2011-2015	North America	H4N3	EPI_ISL_135118
A/northern shoveler/California/3046/2010(H4N3)	North American lineage	Wild Anseriformes	2006-2010	North America	H4N3	EPI_ISL_125798
A/northern shoveler/California/10024/2008(H4N4)	North American lineage	Wild Anseriformes	2006-2010	North America	H4N4	EPI_ISL_94210
A/northern shoveler/Alaska/AK20-482/2020(H4N6)	North American lineage	Wild Anseriformes	2016-2020	North America	H4N6	EPI_ISL_14767434
A/northern shoveler/Alaska/7MP1113/2007(H4N6)	North American lineage	Wild Anseriformes	2006-2010	North America	H4N6	EPI_ISL_33925
A/northern shoveler/Alaska/7MP0954/2007(H4N6)	North American lineage	Wild Anseriformes	2006-2010	North America	H4N6	EPI_ISL_33933
A/northern pintail/Wisconsin/17OS3899/2017(H4N3)	North American lineage	Wild Anseriformes	2016-2020	North America	H4N3	EPI_ISL_376264
A/northern pintail/Wisconsin/11OS3416/2011(H4N6)	North American lineage	Wild Anseriformes	2011-2015	North America	H4N6	EPI_ISL_158483
A/northern pintail/Wisconsin/11OS3299/2011(H4N6)	North American lineage	Wild Anseriformes	2011-2015	North America	H4N6	EPI_ISL_158468
A/northern pintail/Wisconsin/11OS3295/2011(H4N2)	North American lineage	Wild Anseriformes	2011-2015	North America	H4N2	EPI_ISL_158467
A/Northern Pintail/South Dakota/AH0015013I.4.A/2015(H4N6)	North American lineage	Wild Anseriformes	2011-2015	North America	H4N6	EPI_ISL_701001
A/northern pintail/Ohio/15OS5731/2015(H4N6)	North American lineage	Wild Anseriformes	2011-2015	North America	H4N6	EPI_ISL_257690
A/northern pintail/Louisiana/Sg-01033/2008(H4N8)	North American lineage	Wild Anseriformes	2006-2010	North America	H4N8	EPI_ISL_141126
A/northern pintail/Interior Alaska/9BM9989R0/2009(H4N6)	North American lineage	Wild Anseriformes	2006-2010	North America	H4N6	EPI_ISL_141924
A/northern pintail/Interior Alaska/9BM9975R0/2009(H4N6)	North American lineage	Wild Anseriformes	2006-2010	North America	H4N6	EPI_ISL_141921
A/northern pintail/Interior Alaska/9BM9663R0/2009(H4N6)	North American lineage	Wild Anseriformes	2006-2010	North America	H4N6	EPI_ISL_138025
A/northern pintail/Interior Alaska/9BM8815R0/2009(H4N6)	North American lineage	Wild Anseriformes	2006-2010	North America	H4N6	EPI_ISL_141881
A/northern pintail/Interior Alaska/9BM8803R0/2009(H4N6)	North American lineage	Wild Anseriformes	2006-2010	North America	H4N6	EPI_ISL_141877
A/northern pintail/Interior Alaska/9BM8415R2/2009(H4N6)	North American lineage	Wild Anseriformes	2006-2010	North America	H4N6	EPI_ISL_141862
A/northern pintail/Interior Alaska/9BM8119R0/2009(H4N6)	North American lineage	Wild Anseriformes	2006-2010	North America	H4N6	EPI_ISL_141860
A/northern pintail/Interior Alaska/9BM8022R0/2009(H4N6)	North American lineage	Wild Anseriformes	2006-2010	North America	H4N6	EPI_ISL_141859
A/northern pintail/Interior Alaska/9BM7972R0/2009(H4N6)	North American lineage	Wild Anseriformes	2006-2010	North America	H4N6	EPI_ISL_141935
A/northern pintail/Interior Alaska/9BM7934R0/2009(H4N6)	North American lineage	Wild Anseriformes	2006-2010	North America	H4N6	EPI_ISL_141858
A/northern pintail/Interior Alaska/9BM7799R0/2009(H4N7)	North American lineage	Wild Anseriformes	2006-2010	North America	H4N7	EPI_ISL_138028
A/northern pintail/Interior Alaska/9BM7632R0/2009(H4N6)	North American lineage	Wild Anseriformes	2006-2010	North America	H4N6	EPI_ISL_141855
A/northern pintail/Interior Alaska/9BM7620R0/2009(H4N6)	North American lineage	Wild Anseriformes	2006-2010	North America	H4N6	EPI_ISL_141853
A/northern pintail/Interior Alaska/9BM7496R0/2009(H4N6)	North American lineage	Wild Anseriformes	2006-2010	North America	H4N6	EPI_ISL_141854
A/northern pintail/Interior Alaska/9BM7302R0/2009(H4N6)	North American lineage	Wild Anseriformes	2006-2010	North America	H4N6	EPI_ISL_141828
A/northern pintail/Interior Alaska/9BM7232R0/2009(H4N6)	North American lineage	Wild Anseriformes	2006-2010	North America	H4N6	EPI_ISL_141835
A/northern pintail/Interior Alaska/9BM6494R0/2009(H4N6)	North American lineage	Wild Anseriformes	2006-2010	North America	H4N6	EPI_ISL_141823
A/northern pintail/Interior Alaska/9BM6248R0/2009(H4N6)	North American lineage	Wild Anseriformes	2006-2010	North America	H4N6	EPI_ISL_141814
A/northern pintail/Interior Alaska/9BM6095R0/2009(H4N6)	North American lineage	Wild Anseriformes	2006-2010	North America	H4N6	EPI_ISL_141941
A/northern pintail/Interior Alaska/9BM6094R0/2009(H4N6)	North American lineage	Wild Anseriformes	2006-2010	North America	H4N6	EPI_ISL_141940
A/northern pintail/Interior Alaska/9BM6040R0/2009(H4N6)	North American lineage	Wild Anseriformes	2006-2010	North America	H4N6	EPI_ISL_141931
A/northern pintail/Interior Alaska/9BM6039R0/2009(H4N6)	North American lineage	Wild Anseriformes	2006-2010	North America	H4N6	EPI_ISL_141947
A/northern pintail/Interior Alaska/9BM4660R0/2009(H4N6)	North American lineage	Wild Anseriformes	2006-2010	North America	H4N6	EPI_ISL_137503
A/northern pintail/Interior Alaska/9BM4641R0/2009(H4N6)	North American lineage	Wild Anseriformes	2006-2010	North America	H4N6	EPI_ISL_137501
A/northern pintail/Interior Alaska/9BM4583R0/2009(H4N6)	North American lineage	Wild Anseriformes	2006-2010	North America	H4N6	EPI_ISL_137499
A/northern pintail/Interior Alaska/9BM4347R0/2009(H4N6)	North American lineage	Wild Anseriformes	2006-2010	North America	H4N6	EPI_ISL_137494
A/northern pintail/Interior Alaska/9BM12190R0/2009(H4N6)	North American lineage	Wild Anseriformes	2006-2010	North America	H4N6	EPI_ISL_141894
A/northern pintail/Interior Alaska/9BM12186R0/2009(H4N6)	North American lineage	Wild Anseriformes	2006-2010	North America	H4N6	EPI_ISL_141893
A/northern pintail/Interior Alaska/9BM12153R0/2009(H4N8)	North American lineage	Wild Anseriformes	2006-2010	North America	H4N8	EPI_ISL_138031
A/northern pintail/Interior Alaska/9BM11915R0/2009(H4N6)	North American lineage	Wild Anseriformes	2006-2010	North America	H4N6	EPI_ISL_141849
A/northern pintail/Interior Alaska/9BM11719R1/2009(H4N6)	North American lineage	Wild Anseriformes	2006-2010	North America	H4N6	EPI_ISL_141843
A/northern pintail/Interior Alaska/9BM10877R0/2009(H4N6)	North American lineage	Wild Anseriformes	2006-2010	North America	H4N6	EPI_ISL_141834
A/northern pintail/Interior Alaska/9BM10835R0/2009(H4N6)	North American lineage	Wild Anseriformes	2006-2010	North America	H4N6	EPI_ISL_141888
A/northern pintail/Interior Alaska/9BM10813R0/2009(H4N6)	North American lineage	Wild Anseriformes	2006-2010	North America	H4N6	EPI_ISL_141886
A/northern pintail/Interior Alaska/9BM10749R0/2009(H4N6)	North American lineage	Wild Anseriformes	2006-2010	North America	H4N6	EPI_ISL_141884
A/northern pintail/Interior Alaska/8BM3723/2008(H4N1)	North American lineage	Wild Anseriformes	2006-2010	North America	H4N1	EPI_ISL_85216
A/northern pintail/Interior Alaska/8BM3669/2008(H4N6)	North American lineage	Wild Anseriformes	2006-2010	North America	H4N6	EPI_ISL_85258
A/northern pintail/Interior Alaska/8BM3658/2008(H4N6)	North American lineage	Wild Anseriformes	2006-2010	North America	H4N6	EPI_ISL_85138
A/northern pintail/Interior Alaska/8BM3608/2008(H4N6)	North American lineage	Wild Anseriformes	2006-2010	North America	H4N6	EPI_ISL_85215
A/northern pintail/Interior Alaska/7MP1644/2007(H4N6)	North American lineage	Wild Anseriformes	2006-2010	North America	H4N6	EPI_ISL_84647
A/northern pintail/Interior Alaska/7MP1246/2007(H4N6)	North American lineage	Wild Anseriformes	2006-2010	North America	H4N6	EPI_ISL_84630
A/northern pintail/Interior Alaska/7MP1067R1/2007(H4N5)	North American lineage	Wild Anseriformes	2006-2010	North America	H4N5	EPI_ISL_84652
A/northern pintail/Interior Alaska/6MP0741R2/2006(H4N6)	North American lineage	Wild Anseriformes	2006-2010	North America	H4N6	EPI_ISL_85087
A/northern pintail/Interior Alaska/2/2007(H4N8)	North American lineage	Wild Anseriformes	2006-2010	North America	H4N8	EPI_ISL_29427
A/northern pintail/Interior Alaska/11ML00035/2011(H4N6)	North American lineage	Wild Anseriformes	2011-2015	North America	H4N6	EPI_ISL_208444
A/northern pintail/Interior Alaska/10CH00003R0/2010(H4N6)	North American lineage	Wild Anseriformes	2006-2010	North America	H4N6	EPI_ISL_141980
A/northern pintail/Interior Alaska/10BM12221R0/2010(H4N6)	North American lineage	Wild Anseriformes	2006-2010	North America	H4N6	EPI_ISL_142177
A/northern pintail/Interior Alaska/10BM12146R0/2010(H4N6)	North American lineage	Wild Anseriformes	2006-2010	North America	H4N6	EPI_ISL_142064
A/northern pintail/Interior Alaska/10BM08903R0/2010(H4N6)	North American lineage	Wild Anseriformes	2006-2010	North America	H4N6	EPI_ISL_141971
A/northern pintail/Interior Alaska/10BM08899R0/2010(H4N6)	North American lineage	Wild Anseriformes	2006-2010	North America	H4N6	EPI_ISL_141970
A/northern pintail/Interior Alaska/10BM08612R0/2010(H4N6)	North American lineage	Wild Anseriformes	2006-2010	North America	H4N6	EPI_ISL_141975
A/northern pintail/Interior Alaska/10BM08540R0/2010(H4N6)	North American lineage	Wild Anseriformes	2006-2010	North America	H4N6	EPI_ISL_141965
A/northern pintail/Interior Alaska/10BM08514R0/2010(H4N6)	North American lineage	Wild Anseriformes	2006-2010	North America	H4N6	EPI_ISL_141964
A/northern pintail/Interior Alaska/10BM07993R0/2010(H4N6)	North American lineage	Wild Anseriformes	2006-2010	North America	H4N6	EPI_ISL_141954
A/northern pintail/Interior Alaska/10BM07476R0/2010(H4N6)	North American lineage	Wild Anseriformes	2006-2010	North America	H4N6	EPI_ISL_141946
A/northern pintail/Interior Alaska/10BM07242R0/2010(H4N6)	North American lineage	Wild Anseriformes	2006-2010	North America	H4N6	EPI_ISL_141945
A/northern pintail/Interior Alaska/10BM07040R0/2010(H4N6)	North American lineage	Wild Anseriformes	2006-2010	North America	H4N6	EPI_ISL_141944
A/northern pintail/Interior Alaska/10BM05171R0/2010(H4N6)	North American lineage	Wild Anseriformes	2006-2010	North America	H4N6	EPI_ISL_137939
A/northern pintail/Interior Alaska/10BM04722R0/2010(H4N6)	North American lineage	Wild Anseriformes	2006-2010	North America	H4N6	EPI_ISL_137540
A/northern pintail/Interior Alaska/10BM04704R0/2010(H4N6)	North American lineage	Wild Anseriformes	2006-2010	North America	H4N6	EPI_ISL_137539
A/northern pintail/Interior Alaska/10BM04668R0/2010(H4N6)	North American lineage	Wild Anseriformes	2006-2010	North America	H4N6	EPI_ISL_137538
A/northern pintail/Interior Alaska/10BM03314/2010(H4N4)	North American lineage	Wild Anseriformes	2006-2010	North America	H4N4	EPI_ISL_208121
A/northern pintail/Interior Alaska/10BM02791R0/2010(H4N6)	North American lineage	Wild Anseriformes	2006-2010	North America	H4N6	EPI_ISL_133769
A/northern pintail/Interior Alaska/10BM02585R0/2010(H4N6)	North American lineage	Wild Anseriformes	2006-2010	North America	H4N6	EPI_ISL_133763
A/northern pintail/Interior Alaska/1/2007(H4N6)	North American lineage	Wild Anseriformes	2006-2010	North America	H4N6	EPI_ISL_26271
A/northern pintail/California/44355-442/2007(H4N6)	North American lineage	Wild Anseriformes	2006-2010	North America	H4N6	EPI_ISL_63568
A/northern pintail/California/44345-762/2007(H4N2)	North American lineage	Wild Anseriformes	2006-2010	North America	H4N2	EPI_ISL_29897
A/northern pintail/California/44249-38/2006(H4N6)	North American lineage	Wild Anseriformes	2006-2010	North America	H4N6	EPI_ISL_29886
A/Northern Pintail/Alberta/516/2022(H4N6)	North American lineage	Wild Anseriformes	2021-2022	North America	H4N6	EPI_ISL_16215976
A/northern pintail/Alberta/265/2007(H4N6)	North American lineage	Wild Anseriformes	2006-2010	North America	H4N6	EPI_ISL_99269
A/northern Pintail/Alberta/194/2017(H4N6)	North American lineage	Wild Anseriformes	2016-2020	North America	H4N6	EPI_ISL_327361
A/northern pintail/Alaska/UGAI17-5356/2017(H4N6)	North American lineage	Wild Anseriformes	2016-2020	North America	H4N6	EPI_ISL_14767430
A/northern pintail/Alaska/UGAI16-4612/2016(H4N6)	North American lineage	Wild Anseriformes	2016-2020	North America	H4N6	EPI_ISL_4072260
A/northern pintail/Alaska/UGA17-4721/2017(H4N6)	North American lineage	Wild Anseriformes	2016-2020	North America	H4N6	EPI_ISL_14767427
A/northern pintail/Alaska/936/2011(H4N6)	North American lineage	Wild Anseriformes	2011-2015	North America	H4N6	EPI_ISL_257245
A/northern pintail/Alaska/85/2011(H4N6)	North American lineage	Wild Anseriformes	2011-2015	North America	H4N6	EPI_ISL_257217
A/northern pintail/Alaska/819/2014(H4N6)	North American lineage	Wild Anseriformes	2011-2015	North America	H4N6	EPI_ISL_215567
A/northern pintail/Alaska/7MP1393/2007(H4N6)	North American lineage	Wild Anseriformes	2006-2010	North America	H4N6	EPI_ISL_33930
A/northern pintail/Alaska/44500-134/2009(H4N6)	North American lineage	Wild Anseriformes	2006-2010	North America	H4N6	EPI_ISL_139438
A/northern pintail/Alaska/44500-095/2009(H4N6)	North American lineage	Wild Anseriformes	2006-2010	North America	H4N6	EPI_ISL_139436
A/northern pintail/Alaska/44500-090/2009(H4N6)	North American lineage	Wild Anseriformes	2006-2010	North America	H4N6	EPI_ISL_139435
A/northern pintail/Alaska/44500-076/2009(H4N6)	North American lineage	Wild Anseriformes	2006-2010	North America	H4N6	EPI_ISL_139372
A/northern pintail/Alaska/44500-067/2009(H4N6)	North American lineage	Wild Anseriformes	2006-2010	North America	H4N6	EPI_ISL_139432
A/northern pintail/Alaska/44430-290/2008(H4N6)	North American lineage	Wild Anseriformes	2006-2010	North America	H4N6	EPI_ISL_71684
A/northern pintail/Alaska/44421-444/2008(H4N6)	North American lineage	Wild Anseriformes	2006-2010	North America	H4N6	EPI_ISL_71678
A/northern pintail/Alaska/44419-175/2008(H4N6)	North American lineage	Wild Anseriformes	2006-2010	North America	H4N6	EPI_ISL_71674
A/northern pintail/Alaska/44344-880/2007(H4N6)	North American lineage	Wild Anseriformes	2006-2010	North America	H4N6	EPI_ISL_71669
A/northern pintail/Alaska/44344-821/2007(H4N6)	North American lineage	Wild Anseriformes	2006-2010	North America	H4N6	EPI_ISL_71666
A/northern pintail/Alaska/44344-191/2007(H4N6)	North American lineage	Wild Anseriformes	2006-2010	North America	H4N6	EPI_ISL_71645
A/northern pintail/Alaska/44243-063/2006(H4N6)	North American lineage	Wild Anseriformes	2006-2010	North America	H4N6	EPI_ISL_25461
A/northern pintail/Alaska/44203-079/2006(H4N6)	North American lineage	Wild Anseriformes	2006-2010	North America	H4N6	EPI_ISL_25484
A/northern pintail/Alaska/44191-123/2006(H4N6)	North American lineage	Wild Anseriformes	2006-2010	North America	H4N6	EPI_ISL_25462
A/northern pintail/Alaska/44189-069/2006(H4N6)	North American lineage	Wild Anseriformes	2006-2010	North America	H4N6	EPI_ISL_25480
A/northern pintail/Alaska/44188-175/2006(H4N6)	North American lineage	Wild Anseriformes	2006-2010	North America	H4N6	EPI_ISL_25467
A/northern pintail/Alaska/44188-158/2006(H4N6)	North American lineage	Wild Anseriformes	2006-2010	North America	H4N6	EPI_ISL_25489
A/northern pintail/Alaska/44161-173/2006(H4N6)	North American lineage	Wild Anseriformes	2006-2010	North America	H4N6	EPI_ISL_25460
A/northern pintail/Alaska/44161-087/2006(H4N6)	North American lineage	Wild Anseriformes	2006-2010	North America	H4N6	EPI_ISL_139429
A/northern pintail/Alaska/372/2013(H4N6)	North American lineage	Wild Anseriformes	2011-2015	North America	H4N6	EPI_ISL_257283
A/northern pintail/Alaska/303/2012(H4N2)	North American lineage	Wild Anseriformes	2011-2015	North America	H4N2	EPI_ISL_257250
A/northern pintail/Alaska/267/2013(H4N6)	North American lineage	Wild Anseriformes	2011-2015	North America	H4N6	EPI_ISL_257276
A/northern pintail/Alaska/257/2014(H4N6)	North American lineage	Wild Anseriformes	2011-2015	North America	H4N6	EPI_ISL_215540
A/Northern Pintail/Alaska/19TL00357/2019(H4N6)	North American lineage	Wild Anseriformes	2016-2020	North America	H4N6	EPI_ISL_4056418
A/Northern Pintail/Alaska/19TL00270/2019(H4N6)	North American lineage	Wild Anseriformes	2016-2020	North America	H4N6	EPI_ISL_4056509
A/northern pintail duck/Ohio/15OS5737/2015(H4N6)	North American lineage	Wild Anseriformes	2011-2015	North America	H4N6	EPI_ISL_254838
A/northern pintail duck/Ohio/15OS5702/2015(H4N6)	North American lineage	Wild Anseriformes	2011-2015	North America	H4N6	EPI_ISL_254860
A/mynah/Tokyo/229/77(H4N6)	Eurasian lineage	Other Wild Birds	≤ 2000	Asia	H4N6	EPI_ISL_299161
A/mute swan/Netherlands/3/2006(H4N6)	Eurasian lineage	Wild Anseriformes	2006-2010	Europe	H4N6	EPI_ISL_243596
A/mute swan/Netherlands/2/2006(H4N6)	Eurasian lineage	Wild Anseriformes	2006-2010	Europe	H4N6	EPI_ISL_243629
A/muskrat/Buryatiya/1944/2000(H4N6)	Eurasian lineage	Mammals	≤ 2000	Europe	H4N6	EPI_ISL_68418
A/muscovy duck/Vietnam/LBM687/2014(H4N6)	Eurasian lineage	Wild Anseriformes	2011-2015	Asia	H4N6	EPI_ISL_166543
A/muscovy duck/Thailand/CU-LM1984/2009(H4N9)	Eurasian lineage	Wild Anseriformes	2006-2010	Asia	H4N9	EPI_ISL_74721
A/muscovy duck/Thailand/CU-LM1983/2009(H4N6)	Eurasian lineage	Wild Anseriformes	2006-2010	Asia	H4N6	EPI_ISL_74720
A/muscovy duck/Thailand/CU-LM1973/2009(H4N6)	Eurasian lineage	Wild Anseriformes	2006-2010	Asia	H4N6	EPI_ISL_74719
A/mule duck/Bulgaria/596/2010(H4N2)	Eurasian lineage	Domestic Anseriformes	2006-2010	Europe	H4N2	EPI_ISL_174904
A/mule duck/Bulgaria/497/2010(H4N2)	Eurasian lineage	Domestic Anseriformes	2006-2010	Europe	H4N2	EPI_ISL_174894
A/mule duck/Bulgaria/369/2009(H4N2)	Eurasian lineage	Domestic Anseriformes	2006-2010	Europe	H4N2	EPI_ISL_174868
A/mule duck/Bulgaria/188/2010(H4N2)	Eurasian lineage	Domestic Anseriformes	2006-2010	Europe	H4N2	EPI_ISL_174874
A/Mandarin Duck/Shanghai/NH19819/2019(H4N2)	Eurasian lineage	Wild Anseriformes	2016-2020	Asia	H4N2	EPI_ISL_17811773
A/Mandarin Duck/Shanghai/NH19454/2019(H4N2)	Eurasian lineage	Wild Anseriformes	2016-2020	Asia	H4N2	EPI_ISL_17811765
A/Mandarin Duck/Shanghai/NH19453/2019(H4N2)	Eurasian lineage	Wild Anseriformes	2016-2020	Asia	H4N2	EPI_ISL_17811764
A/mallard-black duck hybrid/Nova Scotia/02330/2007(H4N6)	North American lineage	Wild Anseriformes	2006-2010	North America	H4N6	EPI_ISL_127981
A/mallard-black duck hybrid/Nova Scotia/02318/2007(H4N6)	North American lineage	Wild Anseriformes	2006-2010	North America	H4N6	EPI_ISL_131735
A/mallard-black duck hybrid/New Brunswick/02724/2007(H4N6)	North American lineage	Wild Anseriformes	2006-2010	North America	H4N6	EPI_ISL_131890
A/mallard/ZhaLong/88/2004(H4N6)	Eurasian lineage	Wild Anseriformes	2001-2005	Asia	H4N6	EPI_ISL_25104
A/mallard/Yan chen/2005(H4N6)	Eurasian lineage	Wild Anseriformes	2001-2005	Asia	H4N6	EPI_ISL_64901
A/mallard/Wisconsin/2719/2009(H4N2)	North American lineage	Wild Anseriformes	2006-2010	North America	H4N2	EPI_ISL_95401
A/mallard/Wisconsin/2530/2009(H4N2)	North American lineage	Wild Anseriformes	2006-2010	North America	H4N2	EPI_ISL_95405
A/Mallard/Wisconsin/18OS3322/2018(H4N6)	North American lineage	Wild Anseriformes	2016-2020	North America	H4N6	EPI_ISL_701961
A/Mallard/Wisconsin/18OS3203/2018(H4N6)	North American lineage	Wild Anseriformes	2016-2020	North America	H4N6	EPI_ISL_702097
A/mallard/Wisconsin/17OS4014/2017(H4N6)	North American lineage	Wild Anseriformes	2016-2020	North America	H4N6	EPI_ISL_376286
A/mallard/Wisconsin/17OS39012/2017(H4N2)	North American lineage	Wild Anseriformes	2016-2020	North America	H4N2	EPI_ISL_376258
A/mallard/Wisconsin/17OS3283/2017(H4N6)	North American lineage	Wild Anseriformes	2016-2020	North America	H4N6	EPI_ISL_376346
A/mallard/Wisconsin/1538/2009(H4N6)	North American lineage	Wild Anseriformes	2006-2010	North America	H4N6	EPI_ISL_95425
A/mallard/Wisconsin/11OS4310/2011(H4N6)	North American lineage	Wild Anseriformes	2011-2015	North America	H4N6	EPI_ISL_158501
A/mallard/Wisconsin/11OS4309/2011(H4N6)	North American lineage	Wild Anseriformes	2011-2015	North America	H4N6	EPI_ISL_158493
A/mallard/Wisconsin/11OS3491/2011(H4N2)	North American lineage	Wild Anseriformes	2011-2015	North America	H4N2	EPI_ISL_158463
A/mallard/Wisconsin/11OS3481/2011(H4N6)	North American lineage	Wild Anseriformes	2011-2015	North America	H4N6	EPI_ISL_158460
A/mallard/Wisconsin/11OS3407/2011(H4N9)	North American lineage	Wild Anseriformes	2011-2015	North America	H4N9	EPI_ISL_158480
A/mallard/Wisconsin/10OS3169/2010(H4N9)	North American lineage	Wild Anseriformes	2006-2010	North America	H4N9	EPI_ISL_134961
A/mallard/Wisconsin/10OS3067/2010(H4N2)	North American lineage	Wild Anseriformes	2006-2010	North America	H4N2	EPI_ISL_134981
A/mallard/Wisconsin/10OS3051/2010(H4N2)	North American lineage	Wild Anseriformes	2006-2010	North America	H4N2	EPI_ISL_134979
A/mallard/Wisconsin/10OS2918/2010(H4N6)	North American lineage	Wild Anseriformes	2006-2010	North America	H4N6	EPI_ISL_134976
A/mallard/Wisconsin/10OS2917/2010(H4N6)	North American lineage	Wild Anseriformes	2006-2010	North America	H4N6	EPI_ISL_134975
A/mallard/Wisconsin/10OS2659/2010(H4N2)	North American lineage	Wild Anseriformes	2006-2010	North America	H4N2	EPI_ISL_134947
A/mallard/Wisconsin/08OS2261/2008(H4N6)	North American lineage	Wild Anseriformes	2006-2010	North America	H4N6	EPI_ISL_85161
A/mallard/Washington/44338-018/2007(H4N6)	North American lineage	Wild Anseriformes	2006-2010	North America	H4N6	EPI_ISL_83521
A/mallard/Washington/44338-017/2007(H4N6)	North American lineage	Wild Anseriformes	2006-2010	North America	H4N6	EPI_ISL_83520
A/mallard/Washington/44338-016/2007(H4N6)	North American lineage	Wild Anseriformes	2006-2010	North America	H4N6	EPI_ISL_83519
A/mallard/Washington/44338-015/2007(H4N6)	North American lineage	Wild Anseriformes	2006-2010	North America	H4N6	EPI_ISL_83518
A/mallard/Washington/44338-014/2007(H4N6)	North American lineage	Wild Anseriformes	2006-2010	North America	H4N6	EPI_ISL_83517
A/mallard/Washington/44338-013/2007(H4N6)	North American lineage	Wild Anseriformes	2006-2010	North America	H4N6	EPI_ISL_82522
A/mallard/Washington/44338-012/2007(H4N6)	North American lineage	Wild Anseriformes	2006-2010	North America	H4N6	EPI_ISL_83516
A/mallard/Washington/44338-011/2007(H4N6)	North American lineage	Wild Anseriformes	2006-2010	North America	H4N6	EPI_ISL_83515
A/mallard/Washington/44242-290/2006(H4N6)	North American lineage	Wild Anseriformes	2006-2010	North America	H4N6	EPI_ISL_82491
A/mallard/Washington/44242-288/2006(H4N6)	North American lineage	Wild Anseriformes	2006-2010	North America	H4N6	EPI_ISL_82490
A/mallard/Washington/44242-271/2006(H4N6)	North American lineage	Wild Anseriformes	2006-2010	North America	H4N6	EPI_ISL_82486
A/mallard/Washington/44242-144/2006(H4N6)	North American lineage	Wild Anseriformes	2006-2010	North America	H4N6	EPI_ISL_82484
A/mallard/Toguchin/19/2017(H4N6)	Eurasian lineage	Wild Anseriformes	2016-2020	Europe	H4N6	EPI_ISL_332690
A/mallard/Toguchin/13/2017(H4N6)	Eurasian lineage	Wild Anseriformes	2016-2020	Europe	H4N6	EPI_ISL_332687
A/Mallard/Sweden/S90754/2003(H4N6)	Eurasian lineage	Wild Anseriformes	2001-2005	Europe	H4N6	EPI_ISL_26370
A/mallard/Sweden/99967/2009(H4N6)	Eurasian lineage	Wild Anseriformes	2006-2010	Europe	H4N6	EPI_ISL_158371
A/mallard/Sweden/93225/2009(H4N6)	Eurasian lineage	Wild Anseriformes	2006-2010	Europe	H4N6	EPI_ISL_158370
A/mallard/Sweden/93211/2009(H4N6)	Eurasian lineage	Wild Anseriformes	2006-2010	Europe	H4N6	EPI_ISL_158369
A/mallard/Sweden/906/2002(H4N2)	Eurasian lineage	Wild Anseriformes	2001-2005	Europe	H4N2	EPI_ISL_158195
A/mallard/Sweden/814/2002(H4N9)	Eurasian lineage	Wild Anseriformes	2001-2005	Europe	H4N9	EPI_ISL_158194
A/mallard/Sweden/81019/2008(H4N6)	Eurasian lineage	Wild Anseriformes	2006-2010	Europe	H4N6	EPI_ISL_158368
A/mallard/Sweden/80389/2008(H4N6)	Eurasian lineage	Wild Anseriformes	2006-2010	Europe	H4N6	EPI_ISL_158366
A/mallard/Sweden/80299/2008(H4N6)	Eurasian lineage	Wild Anseriformes	2006-2010	Europe	H4N6	EPI_ISL_158364
A/mallard/Sweden/80260/2008(H4N6)	Eurasian lineage	Wild Anseriformes	2006-2010	Europe	H4N6	EPI_ISL_158363
A/mallard/Sweden/80195/2008(H4N6)	Eurasian lineage	Wild Anseriformes	2006-2010	Europe	H4N6	EPI_ISL_158361
A/mallard/Sweden/80190/2008(H4N2)	Eurasian lineage	Wild Anseriformes	2006-2010	Europe	H4N2	EPI_ISL_158360
A/mallard/Sweden/80185/2008(H4N6)	Eurasian lineage	Wild Anseriformes	2006-2010	Europe	H4N6	EPI_ISL_158359
A/mallard/Sweden/80178/2008(H4N6)	Eurasian lineage	Wild Anseriformes	2006-2010	Europe	H4N6	EPI_ISL_158407
A/mallard/Sweden/80173/2008(H4N6)	Eurasian lineage	Wild Anseriformes	2006-2010	Europe	H4N6	EPI_ISL_158358
A/mallard/Sweden/80166/2008(H4N6)	Eurasian lineage	Wild Anseriformes	2006-2010	Europe	H4N6	EPI_ISL_158356
A/mallard/Sweden/80148/2008(H4N6)	Eurasian lineage	Wild Anseriformes	2006-2010	Europe	H4N6	EPI_ISL_158355
A/mallard/Sweden/80127/2008(H4N6)	Eurasian lineage	Wild Anseriformes	2006-2010	Europe	H4N6	EPI_ISL_158354
A/mallard/Sweden/80114/2008(H4N2)	Eurasian lineage	Wild Anseriformes	2006-2010	Europe	H4N2	EPI_ISL_158353
A/mallard/Sweden/80106/2008(H4N3)	Eurasian lineage	Wild Anseriformes	2006-2010	Europe	H4N3	EPI_ISL_158352
A/mallard/Sweden/80082/2008(H4N6)	Eurasian lineage	Wild Anseriformes	2006-2010	Europe	H4N6	EPI_ISL_158351
A/mallard/Sweden/80078/2008(H4N6)	Eurasian lineage	Wild Anseriformes	2006-2010	Europe	H4N6	EPI_ISL_158350
A/mallard/Sweden/80063/2008(H4N6)	Eurasian lineage	Wild Anseriformes	2006-2010	Europe	H4N6	EPI_ISL_158348
A/mallard/Sweden/80051/2008(H4N6)	Eurasian lineage	Wild Anseriformes	2006-2010	Europe	H4N6	EPI_ISL_158347
A/mallard/Sweden/80014/2008(H4N6)	Eurasian lineage	Wild Anseriformes	2006-2010	Europe	H4N6	EPI_ISL_158346
A/mallard/Sweden/80010/2008(H4N6)	Eurasian lineage	Wild Anseriformes	2006-2010	Europe	H4N6	EPI_ISL_158345
A/mallard/Sweden/80009/2008(H4N6)	Eurasian lineage	Wild Anseriformes	2006-2010	Europe	H4N6	EPI_ISL_158344
A/mallard/Sweden/79998/2008(H4N6)	Eurasian lineage	Wild Anseriformes	2006-2010	Europe	H4N6	EPI_ISL_158343
A/mallard/Sweden/79981/2008(H4N6)	Eurasian lineage	Wild Anseriformes	2006-2010	Europe	H4N6	EPI_ISL_158342
A/mallard/Sweden/79978/2008(H4N6)	Eurasian lineage	Wild Anseriformes	2006-2010	Europe	H4N6	EPI_ISL_158341
A/mallard/Sweden/79976/2008(H4N2)	Eurasian lineage	Wild Anseriformes	2006-2010	Europe	H4N2	EPI_ISL_158340
A/mallard/Sweden/79445/2008(H4N6)	Eurasian lineage	Wild Anseriformes	2006-2010	Europe	H4N6	EPI_ISL_158338
A/mallard/Sweden/79423/2008(H4N2)	Eurasian lineage	Wild Anseriformes	2006-2010	Europe	H4N2	EPI_ISL_158337
A/mallard/Sweden/79412/2008(H4N6)	Eurasian lineage	Wild Anseriformes	2006-2010	Europe	H4N6	EPI_ISL_158336
A/mallard/Sweden/79388/2008(H4N6)	Eurasian lineage	Wild Anseriformes	2006-2010	Europe	H4N6	EPI_ISL_158335
A/mallard/Sweden/79375/2008(H4N6)	Eurasian lineage	Wild Anseriformes	2006-2010	Europe	H4N6	EPI_ISL_158334
A/mallard/Sweden/79372/2008(H4N2)	Eurasian lineage	Wild Anseriformes	2006-2010	Europe	H4N2	EPI_ISL_158333
A/mallard/Sweden/79367/2008(H4N6)	Eurasian lineage	Wild Anseriformes	2006-2010	Europe	H4N6	EPI_ISL_158332
A/mallard/Sweden/79333/2008(H4N2)	Eurasian lineage	Wild Anseriformes	2006-2010	Europe	H4N2	EPI_ISL_158331
A/mallard/Sweden/79332/2008(H4N6)	Eurasian lineage	Wild Anseriformes	2006-2010	Europe	H4N6	EPI_ISL_158330
A/mallard/Sweden/79331/2008(H4N2)	Eurasian lineage	Wild Anseriformes	2006-2010	Europe	H4N2	EPI_ISL_158329
A/mallard/Sweden/79328/2008(H4N6)	Eurasian lineage	Wild Anseriformes	2006-2010	Europe	H4N6	EPI_ISL_158327
A/mallard/Sweden/79316/2008(H4N2)	Eurasian lineage	Wild Anseriformes	2006-2010	Europe	H4N2	EPI_ISL_158326
A/mallard/Sweden/79308/2008(H4N2)	Eurasian lineage	Wild Anseriformes	2006-2010	Europe	H4N2	EPI_ISL_158357
A/mallard/Sweden/7925/2005(H4N6)	Eurasian lineage	Wild Anseriformes	2001-2005	Europe	H4N6	EPI_ISL_158231
A/mallard/Sweden/79187/2008(H4N6)	Eurasian lineage	Wild Anseriformes	2006-2010	Europe	H4N6	EPI_ISL_158323
A/mallard/Sweden/7582/2003(H4N6)	Eurasian lineage	Wild Anseriformes	2001-2005	Europe	H4N6	EPI_ISL_158230
A/mallard/Sweden/75279/2008(H4N6)	Eurasian lineage	Wild Anseriformes	2006-2010	Europe	H4N6	EPI_ISL_158320
A/mallard/Sweden/69698/2007(H4N6)	Eurasian lineage	Wild Anseriformes	2006-2010	Europe	H4N6	EPI_ISL_158319
A/mallard/Sweden/69673/2007(H4N6)	Eurasian lineage	Wild Anseriformes	2006-2010	Europe	H4N6	EPI_ISL_158318
A/mallard/Sweden/68954/2007(H4N6)	Eurasian lineage	Wild Anseriformes	2006-2010	Europe	H4N6	EPI_ISL_158316
A/mallard/Sweden/68940/2007(H4N2)	Eurasian lineage	Wild Anseriformes	2006-2010	Europe	H4N2	EPI_ISL_158315
A/mallard/Sweden/68932/2007(H4N6)	Eurasian lineage	Wild Anseriformes	2006-2010	Europe	H4N6	EPI_ISL_158314
A/mallard/Sweden/68893/2007(H4N6)	Eurasian lineage	Wild Anseriformes	2006-2010	Europe	H4N6	EPI_ISL_158313
A/mallard/Sweden/68836/2007(H4N6)	Eurasian lineage	Wild Anseriformes	2006-2010	Europe	H4N6	EPI_ISL_158312
A/mallard/Sweden/68761/2007(H4N6)	Eurasian lineage	Wild Anseriformes	2006-2010	Europe	H4N6	EPI_ISL_158311
A/mallard/Sweden/68676/2007(H4N6)	Eurasian lineage	Wild Anseriformes	2006-2010	Europe	H4N6	EPI_ISL_158309
A/mallard/Sweden/68583/2007(H4N6)	Eurasian lineage	Wild Anseriformes	2006-2010	Europe	H4N6	EPI_ISL_158310
A/mallard/Sweden/68575/2007(H4N6)	Eurasian lineage	Wild Anseriformes	2006-2010	Europe	H4N6	EPI_ISL_158308
A/mallard/Sweden/68571/2007(H4N6)	Eurasian lineage	Wild Anseriformes	2006-2010	Europe	H4N6	EPI_ISL_158306
A/mallard/Sweden/68561/2007(H4N6)	Eurasian lineage	Wild Anseriformes	2006-2010	Europe	H4N6	EPI_ISL_158305
A/mallard/Sweden/68551/2007(H4N2)	Eurasian lineage	Wild Anseriformes	2006-2010	Europe	H4N2	EPI_ISL_158304
A/mallard/Sweden/68547/2007(H4N6)	Eurasian lineage	Wild Anseriformes	2006-2010	Europe	H4N6	EPI_ISL_158303
A/mallard/Sweden/68544/2007(H4N6)	Eurasian lineage	Wild Anseriformes	2006-2010	Europe	H4N6	EPI_ISL_158302
A/mallard/Sweden/68541/2007(H4N6)	Eurasian lineage	Wild Anseriformes	2006-2010	Europe	H4N6	EPI_ISL_158301
A/mallard/Sweden/68538/2007(H4N6)	Eurasian lineage	Wild Anseriformes	2006-2010	Europe	H4N6	EPI_ISL_158300
A/mallard/Sweden/68515/2007(H4N6)	Eurasian lineage	Wild Anseriformes	2006-2010	Europe	H4N6	EPI_ISL_158299
A/mallard/Sweden/68509/2007(H4N6)	Eurasian lineage	Wild Anseriformes	2006-2010	Europe	H4N6	EPI_ISL_158298
A/mallard/Sweden/68504/2007(H4N2)	Eurasian lineage	Wild Anseriformes	2006-2010	Europe	H4N2	EPI_ISL_158297
A/mallard/Sweden/65/2005(H4N3)	Eurasian lineage	Wild Anseriformes	2001-2005	Europe	H4N3	EPI_ISL_30806
A/mallard/Sweden/622/2002(H4N6)	Eurasian lineage	Wild Anseriformes	2001-2005	Europe	H4N6	EPI_ISL_158193
A/mallard/Sweden/62/2003(H4N6)	Eurasian lineage	Wild Anseriformes	2001-2005	Europe	H4N6	EPI_ISL_73387
A/mallard/Sweden/6149/2005(H4N6)	Eurasian lineage	Wild Anseriformes	2001-2005	Europe	H4N6	EPI_ISL_158229
A/mallard/Sweden/6134/2005(H4N6)	Eurasian lineage	Wild Anseriformes	2001-2005	Europe	H4N6	EPI_ISL_158228
A/mallard/Sweden/60064/2007(H4N6)	Eurasian lineage	Wild Anseriformes	2006-2010	Europe	H4N6	EPI_ISL_158296
A/mallard/Sweden/60063/2007(H4N6)	Eurasian lineage	Wild Anseriformes	2006-2010	Europe	H4N6	EPI_ISL_158295
A/mallard/Sweden/60043/2007(H4N6)	Eurasian lineage	Wild Anseriformes	2006-2010	Europe	H4N6	EPI_ISL_158294
A/mallard/Sweden/59937/2007(H4N6)	Eurasian lineage	Wild Anseriformes	2006-2010	Europe	H4N6	EPI_ISL_158293
A/mallard/Sweden/59896/2007(H4N6)	Eurasian lineage	Wild Anseriformes	2006-2010	Europe	H4N6	EPI_ISL_158292
A/mallard/Sweden/58369/2006(H4N6)	Eurasian lineage	Wild Anseriformes	2006-2010	Europe	H4N6	EPI_ISL_158289
A/mallard/Sweden/5814/2005(H4N6)	Eurasian lineage	Wild Anseriformes	2001-2005	Europe	H4N6	EPI_ISL_158227
A/mallard/Sweden/5811/2005(H4N6)	Eurasian lineage	Wild Anseriformes	2001-2005	Europe	H4N6	EPI_ISL_158226
A/mallard/Sweden/5803/2005(H4N6)	Eurasian lineage	Wild Anseriformes	2001-2005	Europe	H4N6	EPI_ISL_158225
A/mallard/Sweden/5763/2005(H4N6)	Eurasian lineage	Wild Anseriformes	2001-2005	Europe	H4N6	EPI_ISL_158224
A/mallard/Sweden/5755/2005(H4N6)	Eurasian lineage	Wild Anseriformes	2001-2005	Europe	H4N6	EPI_ISL_158223
A/mallard/Sweden/5754/2005(H4N6)	Eurasian lineage	Wild Anseriformes	2001-2005	Europe	H4N6	EPI_ISL_158222
A/mallard/Sweden/5734/2005(H4N6)	Eurasian lineage	Wild Anseriformes	2001-2005	Europe	H4N6	EPI_ISL_158221
A/mallard/Sweden/5724/2005(H4N2)	Eurasian lineage	Wild Anseriformes	2001-2005	Europe	H4N2	EPI_ISL_158220
A/mallard/Sweden/5714/2005(H4N6)	Eurasian lineage	Wild Anseriformes	2001-2005	Europe	H4N6	EPI_ISL_158219
A/mallard/Sweden/5709/2005(H4N2)	Eurasian lineage	Wild Anseriformes	2001-2005	Europe	H4N2	EPI_ISL_158218
A/mallard/Sweden/5640/2005(H4N6)	Eurasian lineage	Wild Anseriformes	2001-2005	Europe	H4N6	EPI_ISL_158217
A/mallard/Sweden/54/2002(H4N6)	Eurasian lineage	Wild Anseriformes	2001-2005	Europe	H4N6	EPI_ISL_150053
A/mallard/Sweden/52870/2006(H4N6)	Eurasian lineage	Wild Anseriformes	2006-2010	Europe	H4N6	EPI_ISL_158286
A/mallard/Sweden/52484/2006(H4N6)	Eurasian lineage	Wild Anseriformes	2006-2010	Europe	H4N6	EPI_ISL_158307
A/mallard/Sweden/52480/2006(H4N6)	Eurasian lineage	Wild Anseriformes	2006-2010	Europe	H4N6	EPI_ISL_158283
A/mallard/Sweden/52462/2006(H4N6)	Eurasian lineage	Wild Anseriformes	2006-2010	Europe	H4N6	EPI_ISL_158281
A/mallard/Sweden/52410/2006(H4N6)	Eurasian lineage	Wild Anseriformes	2006-2010	Europe	H4N6	EPI_ISL_158280
A/mallard/Sweden/52371/2006(H4N1)	Eurasian lineage	Wild Anseriformes	2006-2010	Europe	H4N1	EPI_ISL_158278
A/mallard/Sweden/52366/2006(H4N6)	Eurasian lineage	Wild Anseriformes	2006-2010	Europe	H4N6	EPI_ISL_158277
A/mallard/Sweden/52341/2006(H4N6)	Eurasian lineage	Wild Anseriformes	2006-2010	Europe	H4N6	EPI_ISL_158276
A/mallard/Sweden/52334/2006(H4N6)	Eurasian lineage	Wild Anseriformes	2006-2010	Europe	H4N6	EPI_ISL_158275
A/mallard/Sweden/52299/2006(H4N6)	Eurasian lineage	Wild Anseriformes	2006-2010	Europe	H4N6	EPI_ISL_158274
A/mallard/Sweden/52278/2006(H4N6)	Eurasian lineage	Wild Anseriformes	2006-2010	Europe	H4N6	EPI_ISL_158273
A/mallard/Sweden/52249/2006(H4N6)	Eurasian lineage	Wild Anseriformes	2006-2010	Europe	H4N6	EPI_ISL_158272
A/mallard/Sweden/52134/2006(H4N6)	Eurasian lineage	Wild Anseriformes	2006-2010	Europe	H4N6	EPI_ISL_158269
A/mallard/Sweden/52116/2006(H4N6)	Eurasian lineage	Wild Anseriformes	2006-2010	Europe	H4N6	EPI_ISL_158268
A/mallard/Sweden/52082/2006(H4N6)	Eurasian lineage	Wild Anseriformes	2006-2010	Europe	H4N6	EPI_ISL_158284
A/mallard/Sweden/52062/2006(H4N6)	Eurasian lineage	Wild Anseriformes	2006-2010	Europe	H4N6	EPI_ISL_158267
A/mallard/Sweden/52039/2006(H4N6)	Eurasian lineage	Wild Anseriformes	2006-2010	Europe	H4N6	EPI_ISL_158265
A/mallard/Sweden/52029/2006(H4N6)	Eurasian lineage	Wild Anseriformes	2006-2010	Europe	H4N6	EPI_ISL_158264
A/mallard/Sweden/51979/2006(H4N6)	Eurasian lineage	Wild Anseriformes	2006-2010	Europe	H4N6	EPI_ISL_158262
A/mallard/Sweden/51964/2006(H4N6)	Eurasian lineage	Wild Anseriformes	2006-2010	Europe	H4N6	EPI_ISL_158260
A/mallard/Sweden/51961/2006(H4N6)	Eurasian lineage	Wild Anseriformes	2006-2010	Europe	H4N6	EPI_ISL_158259
A/mallard/Sweden/51924/2006(H4N6)	Eurasian lineage	Wild Anseriformes	2006-2010	Europe	H4N6	EPI_ISL_158258
A/mallard/Sweden/51905/2006(H4N6)	Eurasian lineage	Wild Anseriformes	2006-2010	Europe	H4N6	EPI_ISL_158257
A/mallard/Sweden/51854/2006(H4N6)	Eurasian lineage	Wild Anseriformes	2006-2010	Europe	H4N6	EPI_ISL_158255
A/mallard/Sweden/51851/2006(H4N6)	Eurasian lineage	Wild Anseriformes	2006-2010	Europe	H4N6	EPI_ISL_158254
A/mallard/Sweden/51820/2006(H4N6)	Eurasian lineage	Wild Anseriformes	2006-2010	Europe	H4N6	EPI_ISL_158253
A/mallard/Sweden/51771/2006(H4N6)	Eurasian lineage	Wild Anseriformes	2006-2010	Europe	H4N6	EPI_ISL_158252
A/mallard/Sweden/51755/2006(H4N6)	Eurasian lineage	Wild Anseriformes	2006-2010	Europe	H4N6	EPI_ISL_158251
A/mallard/Sweden/51722/2006(H4N6)	Eurasian lineage	Wild Anseriformes	2006-2010	Europe	H4N6	EPI_ISL_158250
A/mallard/Sweden/51717/2006(H4N6)	Eurasian lineage	Wild Anseriformes	2006-2010	Europe	H4N6	EPI_ISL_158249
A/mallard/Sweden/51691/2006(H4N6)	Eurasian lineage	Wild Anseriformes	2006-2010	Europe	H4N6	EPI_ISL_158248
A/mallard/Sweden/51647/2006(H4N6)	Eurasian lineage	Wild Anseriformes	2006-2010	Europe	H4N6	EPI_ISL_158247
A/mallard/Sweden/51633/2006(H4N6)	Eurasian lineage	Wild Anseriformes	2006-2010	Europe	H4N6	EPI_ISL_158246
A/mallard/Sweden/51618/2006(H4N6)	Eurasian lineage	Wild Anseriformes	2006-2010	Europe	H4N6	EPI_ISL_158245
A/mallard/Sweden/51586/2006(H4N6)	Eurasian lineage	Wild Anseriformes	2006-2010	Europe	H4N6	EPI_ISL_158243
A/mallard/Sweden/51576/2006(H4N6)	Eurasian lineage	Wild Anseriformes	2006-2010	Europe	H4N6	EPI_ISL_158242
A/mallard/Sweden/51541/2006(H4N6)	Eurasian lineage	Wild Anseriformes	2006-2010	Europe	H4N6	EPI_ISL_158241
A/mallard/Sweden/51539/2006(H4N6)	Eurasian lineage	Wild Anseriformes	2006-2010	Europe	H4N6	EPI_ISL_158240
A/mallard/Sweden/51532/2006(H4N6)	Eurasian lineage	Wild Anseriformes	2006-2010	Europe	H4N6	EPI_ISL_158239
A/mallard/Sweden/51527/2006(H4N6)	Eurasian lineage	Wild Anseriformes	2006-2010	Europe	H4N6	EPI_ISL_158266
A/mallard/Sweden/51523/2006(H4N6)	Eurasian lineage	Wild Anseriformes	2006-2010	Europe	H4N6	EPI_ISL_158238
A/mallard/Sweden/51284/2006(H4N6)	Eurasian lineage	Wild Anseriformes	2006-2010	Europe	H4N6	EPI_ISL_158237
A/mallard/Sweden/51198/2006(H4N6)	Eurasian lineage	Wild Anseriformes	2006-2010	Europe	H4N6	EPI_ISL_158236
A/mallard/Sweden/50709/2006(H4N5)	Eurasian lineage	Wild Anseriformes	2006-2010	Europe	H4N5	EPI_ISL_158234
A/mallard/Sweden/50108/2006(H4N6)	Eurasian lineage	Wild Anseriformes	2006-2010	Europe	H4N6	EPI_ISL_158233
A/mallard/Sweden/50041/2006(H4N6)	Eurasian lineage	Wild Anseriformes	2006-2010	Europe	H4N6	EPI_ISL_158232
A/mallard/Sweden/46/2002(H4N3)	Eurasian lineage	Wild Anseriformes	2001-2005	Europe	H4N3	EPI_ISL_73379
A/mallard/Sweden/4514/2004(H4N6)	Eurasian lineage	Wild Anseriformes	2001-2005	Europe	H4N6	EPI_ISL_158216
A/mallard/Sweden/4508/2004(H4N6)	Eurasian lineage	Wild Anseriformes	2001-2005	Europe	H4N6	EPI_ISL_158215
A/mallard/Sweden/3715/2004(H4N6)	Eurasian lineage	Wild Anseriformes	2001-2005	Europe	H4N6	EPI_ISL_158214
A/mallard/Sweden/3374/2003(H4N6)	Eurasian lineage	Wild Anseriformes	2001-2005	Europe	H4N6	EPI_ISL_158235
A/mallard/Sweden/337/2002(H4N6)	Eurasian lineage	Wild Anseriformes	2001-2005	Europe	H4N6	EPI_ISL_158192
A/mallard/Sweden/3348/2003(H4N6)	Eurasian lineage	Wild Anseriformes	2001-2005	Europe	H4N6	EPI_ISL_158213
A/mallard/Sweden/3272/2003(H4N6)	Eurasian lineage	Wild Anseriformes	2001-2005	Europe	H4N6	EPI_ISL_158211
A/mallard/Sweden/3271/2003(H4N6)	Eurasian lineage	Wild Anseriformes	2001-2005	Europe	H4N6	EPI_ISL_158210
A/mallard/Sweden/3223/2003(H4N6)	Eurasian lineage	Wild Anseriformes	2001-2005	Europe	H4N6	EPI_ISL_158209
A/mallard/Sweden/3221/2003(H4N6)	Eurasian lineage	Wild Anseriformes	2001-2005	Europe	H4N6	EPI_ISL_158208
A/mallard/Sweden/310/2002(H4N6)	Eurasian lineage	Wild Anseriformes	2001-2005	Europe	H4N6	EPI_ISL_158191
A/mallard/Sweden/274/2002(H4N2)	Eurasian lineage	Wild Anseriformes	2001-2005	Europe	H4N2	EPI_ISL_158190
A/mallard/Sweden/2120/2003(H4N6)	Eurasian lineage	Wild Anseriformes	2001-2005	Europe	H4N6	EPI_ISL_158207
A/mallard/Sweden/2101/2003(H4N6)	Eurasian lineage	Wild Anseriformes	2001-2005	Europe	H4N6	EPI_ISL_158206
A/mallard/Sweden/1883/2003(H4N3)	Eurasian lineage	Wild Anseriformes	2001-2005	Europe	H4N3	EPI_ISL_158205
A/mallard/Sweden/1869/2003(H4N6)	Eurasian lineage	Wild Anseriformes	2001-2005	Europe	H4N6	EPI_ISL_158204
A/mallard/Sweden/1705/2002(H4N6)	Eurasian lineage	Wild Anseriformes	2001-2005	Europe	H4N6	EPI_ISL_158203
A/mallard/Sweden/1677/2002(H4N6)	Eurasian lineage	Wild Anseriformes	2001-2005	Europe	H4N6	EPI_ISL_158202
A/mallard/Sweden/1665/2002(H4N6)	Eurasian lineage	Wild Anseriformes	2001-2005	Europe	H4N6	EPI_ISL_158201
A/mallard/Sweden/1656/2002(H4N6)	Eurasian lineage	Wild Anseriformes	2001-2005	Europe	H4N6	EPI_ISL_158200
A/mallard/Sweden/1616/2002(H4N6)	Eurasian lineage	Wild Anseriformes	2001-2005	Europe	H4N6	EPI_ISL_158199
A/mallard/Sweden/1544/2002(H4N6)	Eurasian lineage	Wild Anseriformes	2001-2005	Europe	H4N6	EPI_ISL_158198
A/mallard/Sweden/146/2002(H4N6)	Eurasian lineage	Wild Anseriformes	2001-2005	Europe	H4N6	EPI_ISL_158189
A/mallard/Sweden/124418/2010(H4N6)	Eurasian lineage	Wild Anseriformes	2006-2010	Europe	H4N6	EPI_ISL_158419
A/mallard/Sweden/124228/2010(H4N6)	Eurasian lineage	Wild Anseriformes	2006-2010	Europe	H4N6	EPI_ISL_158418
A/mallard/Sweden/1195/2002(H4N2)	Eurasian lineage	Wild Anseriformes	2001-2005	Europe	H4N2	EPI_ISL_158197
A/mallard/Sweden/1194/2002(H4N6)	Eurasian lineage	Wild Anseriformes	2001-2005	Europe	H4N6	EPI_ISL_158196
A/mallard/Sweden/105516/2009(H4N6)	Eurasian lineage	Wild Anseriformes	2006-2010	Europe	H4N6	EPI_ISL_158417
A/mallard/Sweden/105137/2009(H4N6)	Eurasian lineage	Wild Anseriformes	2006-2010	Europe	H4N6	EPI_ISL_158416
A/mallard/Sweden/105093/2009(H4N6)	Eurasian lineage	Wild Anseriformes	2006-2010	Europe	H4N6	EPI_ISL_158188
A/mallard/Sweden/105011/2009(H4N6)	Eurasian lineage	Wild Anseriformes	2006-2010	Europe	H4N6	EPI_ISL_158414
A/mallard/Sweden/104943/2009(H4N6)	Eurasian lineage	Wild Anseriformes	2006-2010	Europe	H4N6	EPI_ISL_144351
A/mallard/Sweden/104931/2009(H4N6)	Eurasian lineage	Wild Anseriformes	2006-2010	Europe	H4N6	EPI_ISL_158413
A/mallard/Sweden/104925/2009(H4N6)	Eurasian lineage	Wild Anseriformes	2006-2010	Europe	H4N6	EPI_ISL_158412
A/mallard/Sweden/104866/2009(H4N6)	Eurasian lineage	Wild Anseriformes	2006-2010	Europe	H4N6	EPI_ISL_144350
A/mallard/Sweden/104839/2009(H4N6)	Eurasian lineage	Wild Anseriformes	2006-2010	Europe	H4N6	EPI_ISL_158411
A/mallard/Sweden/104831/2009(H4N6)	Eurasian lineage	Wild Anseriformes	2006-2010	Europe	H4N6	EPI_ISL_158410
A/mallard/Sweden/104799/2009(H4N6)	Eurasian lineage	Wild Anseriformes	2006-2010	Europe	H4N6	EPI_ISL_144348
A/mallard/Sweden/104793/2009(H4N6)	Eurasian lineage	Wild Anseriformes	2006-2010	Europe	H4N6	EPI_ISL_158409
A/mallard/Sweden/104690/2009(H4N6)	Eurasian lineage	Wild Anseriformes	2006-2010	Europe	H4N6	EPI_ISL_158422
A/mallard/Sweden/104681/2009(H4N6)	Eurasian lineage	Wild Anseriformes	2006-2010	Europe	H4N6	EPI_ISL_158408
A/mallard/Sweden/104661/2009(H4N6)	Eurasian lineage	Wild Anseriformes	2006-2010	Europe	H4N6	EPI_ISL_144347
A/mallard/Sweden/102250/2009(H4N6)	Eurasian lineage	Wild Anseriformes	2006-2010	Europe	H4N6	EPI_ISL_158420
A/mallard/Sweden/102224/2009(H4N6)	Eurasian lineage	Wild Anseriformes	2006-2010	Europe	H4N6	EPI_ISL_144346
A/mallard/Sweden/102157/2009(H4N6)	Eurasian lineage	Wild Anseriformes	2006-2010	Europe	H4N6	EPI_ISL_158406
A/mallard/Sweden/102137/2009(H4N6)	Eurasian lineage	Wild Anseriformes	2006-2010	Europe	H4N6	EPI_ISL_144345
A/mallard/Sweden/102124/2009(H4N6)	Eurasian lineage	Wild Anseriformes	2006-2010	Europe	H4N6	EPI_ISL_158405
A/mallard/Sweden/102114/2009(H4N6)	Eurasian lineage	Wild Anseriformes	2006-2010	Europe	H4N6	EPI_ISL_158404
A/mallard/Sweden/102056/2009(H4N6)	Eurasian lineage	Wild Anseriformes	2006-2010	Europe	H4N6	EPI_ISL_158403
A/mallard/Sweden/102045/2009(H4N6)	Eurasian lineage	Wild Anseriformes	2006-2010	Europe	H4N6	EPI_ISL_158402
A/mallard/Sweden/102029/2009(H4N6)	Eurasian lineage	Wild Anseriformes	2006-2010	Europe	H4N6	EPI_ISL_158401
A/mallard/Sweden/102024/2009(H4N6)	Eurasian lineage	Wild Anseriformes	2006-2010	Europe	H4N6	EPI_ISL_158400
A/mallard/Sweden/102012/2009(H4N6)	Eurasian lineage	Wild Anseriformes	2006-2010	Europe	H4N6	EPI_ISL_158399
A/mallard/Sweden/101987/2009(H4N6)	Eurasian lineage	Wild Anseriformes	2006-2010	Europe	H4N6	EPI_ISL_144342
A/mallard/Sweden/101980/2009(H4N6)	Eurasian lineage	Wild Anseriformes	2006-2010	Europe	H4N6	EPI_ISL_144341
A/mallard/Sweden/101930/2009(H4N6)	Eurasian lineage	Wild Anseriformes	2006-2010	Europe	H4N6	EPI_ISL_144340
A/mallard/Sweden/101929/2009(H4N6)	Eurasian lineage	Wild Anseriformes	2006-2010	Europe	H4N6	EPI_ISL_144339
A/mallard/Sweden/101927/2009(H4N6)	Eurasian lineage	Wild Anseriformes	2006-2010	Europe	H4N6	EPI_ISL_144338
A/mallard/Sweden/101924/2009(H4N6)	Eurasian lineage	Wild Anseriformes	2006-2010	Europe	H4N6	EPI_ISL_144337
A/mallard/Sweden/101900/2009(H4N3)	Eurasian lineage	Wild Anseriformes	2006-2010	Europe	H4N3	EPI_ISL_158398
A/mallard/Sweden/101846/2009(H4N6)	Eurasian lineage	Wild Anseriformes	2006-2010	Europe	H4N6	EPI_ISL_144336
A/mallard/Sweden/101831/2009(H4N6)	Eurasian lineage	Wild Anseriformes	2006-2010	Europe	H4N6	EPI_ISL_158397
A/mallard/Sweden/101799/2009(H4N6)	Eurasian lineage	Wild Anseriformes	2006-2010	Europe	H4N6	EPI_ISL_158396
A/mallard/Sweden/101785/2009(H4N6)	Eurasian lineage	Wild Anseriformes	2006-2010	Europe	H4N6	EPI_ISL_158395
A/mallard/Sweden/101733/2009(H4N6)	Eurasian lineage	Wild Anseriformes	2006-2010	Europe	H4N6	EPI_ISL_158393
A/mallard/Sweden/101712/2009(H4N6)	Eurasian lineage	Wild Anseriformes	2006-2010	Europe	H4N6	EPI_ISL_144335
A/mallard/Sweden/101708/2009(H4N6)	Eurasian lineage	Wild Anseriformes	2006-2010	Europe	H4N6	EPI_ISL_144334
A/mallard/Sweden/101663/2009(H4N6)	Eurasian lineage	Wild Anseriformes	2006-2010	Europe	H4N6	EPI_ISL_158392
A/mallard/Sweden/101658/2009(H4N6)	Eurasian lineage	Wild Anseriformes	2006-2010	Europe	H4N6	EPI_ISL_158391
A/mallard/Sweden/101654/2009(H4N6)	Eurasian lineage	Wild Anseriformes	2006-2010	Europe	H4N6	EPI_ISL_158390
A/mallard/Sweden/101642/2009(H4N6)	Eurasian lineage	Wild Anseriformes	2006-2010	Europe	H4N6	EPI_ISL_158389
A/mallard/Sweden/101640/2009(H4N6)	Eurasian lineage	Wild Anseriformes	2006-2010	Europe	H4N6	EPI_ISL_158388
A/mallard/Sweden/101632/2009(H4N6)	Eurasian lineage	Wild Anseriformes	2006-2010	Europe	H4N6	EPI_ISL_158387
A/mallard/Sweden/101617/2009(H4N6)	Eurasian lineage	Wild Anseriformes	2006-2010	Europe	H4N6	EPI_ISL_144333
A/mallard/Sweden/101615/2009(H4N6)	Eurasian lineage	Wild Anseriformes	2006-2010	Europe	H4N6	EPI_ISL_144332
A/mallard/Sweden/101603/2009(H4N6)	Eurasian lineage	Wild Anseriformes	2006-2010	Europe	H4N6	EPI_ISL_158386
A/mallard/Sweden/101602/2009(H4N6)	Eurasian lineage	Wild Anseriformes	2006-2010	Europe	H4N6	EPI_ISL_158385
A/mallard/Sweden/101565/2009(H4N6)	Eurasian lineage	Wild Anseriformes	2006-2010	Europe	H4N6	EPI_ISL_158384
A/mallard/Sweden/101564/2009(H4N6)	Eurasian lineage	Wild Anseriformes	2006-2010	Europe	H4N6	EPI_ISL_158383
A/mallard/Sweden/101524/2009(H4N6)	Eurasian lineage	Wild Anseriformes	2006-2010	Europe	H4N6	EPI_ISL_158382
A/mallard/Sweden/101504/2009(H4N6)	Eurasian lineage	Wild Anseriformes	2006-2010	Europe	H4N6	EPI_ISL_158381
A/mallard/Sweden/101461/2009(H4N3)	Eurasian lineage	Wild Anseriformes	2006-2010	Europe	H4N3	EPI_ISL_144331
A/mallard/Sweden/101431/2009(H4N6)	Eurasian lineage	Wild Anseriformes	2006-2010	Europe	H4N6	EPI_ISL_158380
A/mallard/Sweden/101368/2009(H4N6)	Eurasian lineage	Wild Anseriformes	2006-2010	Europe	H4N6	EPI_ISL_144330
A/mallard/Sweden/101329/2009(H4N6)	Eurasian lineage	Wild Anseriformes	2006-2010	Europe	H4N6	EPI_ISL_158379
A/mallard/Sweden/101310/2009(H4N6)	Eurasian lineage	Wild Anseriformes	2006-2010	Europe	H4N6	EPI_ISL_144329
A/mallard/Sweden/101309/2009(H4N6)	Eurasian lineage	Wild Anseriformes	2006-2010	Europe	H4N6	EPI_ISL_144328
A/mallard/Sweden/101298/2009(H4N6)	Eurasian lineage	Wild Anseriformes	2006-2010	Europe	H4N6	EPI_ISL_158378
A/mallard/Sweden/101294/2009(H4N9)	Eurasian lineage	Wild Anseriformes	2006-2010	Europe	H4N9	EPI_ISL_158377
A/mallard/Sweden/101180/2009(H4N6)	Eurasian lineage	Wild Anseriformes	2006-2010	Europe	H4N6	EPI_ISL_158376
A/mallard/Sweden/101081/2009(H4N6)	Eurasian lineage	Wild Anseriformes	2006-2010	Europe	H4N6	EPI_ISL_158375
A/mallard/Sweden/101022/2009(H4N6)	Eurasian lineage	Wild Anseriformes	2006-2010	Europe	H4N6	EPI_ISL_144323
A/mallard/Sweden/101010/2009(H4N6)	Eurasian lineage	Wild Anseriformes	2006-2010	Europe	H4N6	EPI_ISL_158374
A/mallard/Sweden/100955/2009(H4N6)	Eurasian lineage	Wild Anseriformes	2006-2010	Europe	H4N6	EPI_ISL_144321
A/mallard/Sweden/100881/2009(H4N6)	Eurasian lineage	Wild Anseriformes	2006-2010	Europe	H4N6	EPI_ISL_158373
A/mallard/Sweden/100007/2009(H4N6)	Eurasian lineage	Wild Anseriformes	2006-2010	Europe	H4N6	EPI_ISL_144305
A/mallard/Southcentral Alaska/12ML01039/2014(H4N6)	North American lineage	Wild Anseriformes	2011-2015	North America	H4N6	EPI_ISL_222157
A/mallard/Southcentral Alaska/12ML00992/2014(H4N8)	North American lineage	Wild Anseriformes	2011-2015	North America	H4N8	EPI_ISL_222150
A/mallard/South Korea/N08-0422/2008(H4N7)	Eurasian lineage	Wild Anseriformes	2006-2010	Asia	H4N7	EPI_ISL_506106
A/mallard/South Korea/N08-0188/2008(H4N6)	Eurasian lineage	Wild Anseriformes	2006-2010	Asia	H4N6	EPI_ISL_506103
A/mallard/South Korea/JB42-113/2020(H4N6)	Eurasian lineage	Wild Anseriformes	2016-2020	Asia	H4N6	EPI_ISL_4072163
A/mallard/South Korea/JB21-22/2019(H4N6)	Eurasian lineage	Wild Anseriformes	2016-2020	Asia	H4N6	EPI_ISL_4072160
A/mallard/South Korea/JB17-85/2019(H4N6)	Eurasian lineage	Wild Anseriformes	2016-2020	Asia	H4N6	EPI_ISL_4072161
A/mallard/South Dakota/Sg-00460/2008(H4N6)	North American lineage	Wild Anseriformes	2006-2010	North America	H4N6	EPI_ISL_33302
A/mallard/South Dakota/Sg-00459/2008(H4N6)	North American lineage	Wild Anseriformes	2006-2010	North America	H4N6	EPI_ISL_33301
A/mallard/South Dakota/Sg-00458/2008(H4N6)	North American lineage	Wild Anseriformes	2006-2010	North America	H4N6	EPI_ISL_33300
A/mallard/South Dakota/Sg-00457/2008(H4N2)	North American lineage	Wild Anseriformes	2006-2010	North America	H4N2	EPI_ISL_63100
A/Mallard/Shanghai/JDS19906/2019(H4N2)	Eurasian lineage	Wild Anseriformes	2016-2020	Asia	H4N2	EPI_ISL_17811779
A/Mallard/Shanghai/JDS19904/2019(H4N2)	Eurasian lineage	Wild Anseriformes	2016-2020	Asia	H4N2	EPI_ISL_17811778
A/mallard/Russia Primorje/88T/2020(H4N6)	Eurasian lineage	Wild Anseriformes	2016-2020	Europe	H4N6	EPI_ISL_1184530
A/mallard/Russia Primorje/3T/2020(H4N6)	Eurasian lineage	Wild Anseriformes	2016-2020	Europe	H4N6	EPI_ISL_1184528
A/Mallard/Russia Primorje/153/2019(H4N6)	Eurasian lineage	Wild Anseriformes	2016-2020	Europe	H4N6	EPI_ISL_403707
A/mallard/Quebec/11182/2006(H4N6)	North American lineage	Wild Anseriformes	2006-2010	North America	H4N6	EPI_ISL_64389
A/mallard/Quebec/11106/2006(H4N6)	North American lineage	Wild Anseriformes	2006-2010	North America	H4N6	EPI_ISL_64386
A/mallard/Quebec/11103/2006(H4N6)	North American lineage	Wild Anseriformes	2006-2010	North America	H4N6	EPI_ISL_64385
A/mallard/Quebec/11102/2006(H4N6)	North American lineage	Wild Anseriformes	2006-2010	North America	H4N6	EPI_ISL_64384
A/mallard/Quebec/11002/2006(H4N6)	North American lineage	Wild Anseriformes	2006-2010	North America	H4N6	EPI_ISL_64379
A/mallard/QC/147/2006(H4N6)	North American lineage	Wild Anseriformes	2006-2010	North America	H4N6	EPI_ISL_64377
A/mallard/PT/35910-2/2006(H4N6)	Eurasian lineage	Wild Anseriformes	2006-2010	Europe	H4N6	EPI_ISL_77443
A/mallard/PoyangLake/P17/2007(H4N6)	Eurasian lineage	Wild Anseriformes	2006-2010	Asia	H4N6	EPI_ISL_27614
A/mallard/Poyang Lake/15/2007(H4N6)	Eurasian lineage	Wild Anseriformes	2006-2010	Asia	H4N6	EPI_ISL_27350
A/mallard/Ohio/97/1989(H4N2)	North American lineage	Wild Anseriformes	≤ 2000	North America	H4N2	EPI_ISL_5560
A/mallard/Ohio/94/1989(H4N2)	North American lineage	Wild Anseriformes	≤ 2000	North America	H4N2	EPI_ISL_6232
A/mallard/Ohio/83/1986(H4N6)	North American lineage	Wild Anseriformes	≤ 2000	North America	H4N6	EPI_ISL_6147
A/mallard/Ohio/686/2002(H4N2)	North American lineage	Wild Anseriformes	2001-2005	North America	H4N2	EPI_ISL_67864
A/mallard/Ohio/671/2002(H4N6)	North American lineage	Wild Anseriformes	2001-2005	North America	H4N6	EPI_ISL_6943
A/mallard/Ohio/668/2002(H4N6)	North American lineage	Wild Anseriformes	2001-2005	North America	H4N6	EPI_ISL_67861
A/mallard/Ohio/667/2002(H4N6)	North American lineage	Wild Anseriformes	2001-2005	North America	H4N6	EPI_ISL_6934
A/mallard/Ohio/660/2002(H4N6)	North American lineage	Wild Anseriformes	2001-2005	North America	H4N6	EPI_ISL_66127
A/mallard/Ohio/657/2002(H4N6)	North American lineage	Wild Anseriformes	2001-2005	North America	H4N6	EPI_ISL_5343
A/mallard/Ohio/656/2002(H4N2)	North American lineage	Wild Anseriformes	2001-2005	North America	H4N2	EPI_ISL_7035
A/mallard/Ohio/655/2002(H4N6)	North American lineage	Wild Anseriformes	2001-2005	North America	H4N6	EPI_ISL_6940
A/mallard/Ohio/338/1986(H4N8)	North American lineage	Wild Anseriformes	≤ 2000	North America	H4N8	EPI_ISL_5614
A/mallard/Ohio/324/1988(H4N6)	North American lineage	Wild Anseriformes	≤ 2000	North America	H4N6	EPI_ISL_6495
A/mallard/Ohio/298/1987(H4N6)	North American lineage	Wild Anseriformes	≤ 2000	North America	H4N6	EPI_ISL_5559
A/mallard/Ohio/275/1987(H4N2)	North American lineage	Wild Anseriformes	≤ 2000	North America	H4N2	EPI_ISL_5346
A/mallard/Ohio/2033/2009(H4N9)	North American lineage	Wild Anseriformes	2006-2010	North America	H4N9	EPI_ISL_95445
A/mallard/Ohio/2031/2009(H4N9)	North American lineage	Wild Anseriformes	2006-2010	North America	H4N9	EPI_ISL_95379
A/Mallard/Ohio/18OS4660/2018(H4N6)	North American lineage	Wild Anseriformes	2016-2020	North America	H4N6	EPI_ISL_393481
A/Mallard/Ohio/18OS2719/2018(H4N6)	North American lineage	Wild Anseriformes	2016-2020	North America	H4N6	EPI_ISL_393455
A/Mallard/Ohio/18OS2716/2018(H4N6)	North American lineage	Wild Anseriformes	2016-2020	North America	H4N6	EPI_ISL_393448
A/Mallard/Ohio/18OS1777/2018(H4N6)	North American lineage	Wild Anseriformes	2016-2020	North America	H4N6	EPI_ISL_501683
A/Mallard/Ohio/18OS1602/2018(H4N5)	North American lineage	Wild Anseriformes	2016-2020	North America	H4N5	EPI_ISL_393468
A/mallard/Ohio/178/1990(H4N6)	North American lineage	Wild Anseriformes	≤ 2000	North America	H4N6	EPI_ISL_6993
A/mallard/Ohio/1695/2009(H4N6)	North American lineage	Wild Anseriformes	2006-2010	North America	H4N6	EPI_ISL_95378
A/mallard/Ohio/15OS5718/2015(H4N2)	North American lineage	Wild Anseriformes	2011-2015	North America	H4N2	EPI_ISL_254837
A/mallard/Ohio/15OS5691/2015(H4N6)	North American lineage	Wild Anseriformes	2011-2015	North America	H4N6	EPI_ISL_254853
A/mallard/Ohio/15OS4308/2015(H4N6)	North American lineage	Wild Anseriformes	2011-2015	North America	H4N6	EPI_ISL_245546
A/mallard/Ohio/15OS4302/2015(H4N6)	North American lineage	Wild Anseriformes	2011-2015	North America	H4N6	EPI_ISL_256488
A/mallard/Ohio/15OS4260/2015(H4N6)	North American lineage	Wild Anseriformes	2011-2015	North America	H4N6	EPI_ISL_256338
A/mallard/Ohio/15OS4235/2015(H4N6)	North American lineage	Wild Anseriformes	2011-2015	North America	H4N6	EPI_ISL_256493
A/mallard/Ohio/15OS4181/2015(H4N6)	North American lineage	Wild Anseriformes	2011-2015	North America	H4N6	EPI_ISL_256472
A/mallard/Ohio/15OS3997/2015(H4N6)	North American lineage	Wild Anseriformes	2011-2015	North America	H4N6	EPI_ISL_256478
A/mallard/Ohio/15OS3981/2015(H4N6)	North American lineage	Wild Anseriformes	2011-2015	North America	H4N6	EPI_ISL_245535
A/mallard/Ohio/15OS3614/2015(H4N8)	North American lineage	Wild Anseriformes	2011-2015	North America	H4N8	EPI_ISL_256475
A/mallard/Ohio/1501/2006(H4N6)	North American lineage	Wild Anseriformes	2006-2010	North America	H4N6	EPI_ISL_89564
A/mallard/Ohio/14OS3201/2014(H4N6)	North American lineage	Wild Anseriformes	2011-2015	North America	H4N6	EPI_ISL_216679
A/mallard/Ohio/14OS0965/2014(H4N2)	North American lineage	Wild Anseriformes	2011-2015	North America	H4N2	EPI_ISL_216701
A/mallard/Ohio/14OS0573/2014(H4N8)	North American lineage	Wild Anseriformes	2011-2015	North America	H4N8	EPI_ISL_216697
A/mallard/Ohio/14OS0572/2014(H4N8)	North American lineage	Wild Anseriformes	2011-2015	North America	H4N8	EPI_ISL_216696
A/mallard/Ohio/14OS0568/2014(H4N8)	North American lineage	Wild Anseriformes	2011-2015	North America	H4N8	EPI_ISL_216693
A/mallard/Ohio/14OS0551/2014(H4N8)	North American lineage	Wild Anseriformes	2011-2015	North America	H4N8	EPI_ISL_216689
A/mallard/Ohio/14OS0441/2014(H4N8)	North American lineage	Wild Anseriformes	2011-2015	North America	H4N8	EPI_ISL_216706
A/mallard/Ohio/14OS0440/2014(H4N8)	North American lineage	Wild Anseriformes	2011-2015	North America	H4N8	EPI_ISL_216705
A/mallard/Ohio/14OS0435/2014(H4N8)	North American lineage	Wild Anseriformes	2011-2015	North America	H4N8	EPI_ISL_216703
A/mallard/Ohio/13OS1994/2013(H4N8)	North American lineage	Wild Anseriformes	2011-2015	North America	H4N8	EPI_ISL_161082
A/mallard/Ohio/13OS1993/2013(H4N8)	North American lineage	Wild Anseriformes	2011-2015	North America	H4N8	EPI_ISL_161092
A/mallard/Ohio/13OS1990/2013(H4N8)	North American lineage	Wild Anseriformes	2011-2015	North America	H4N8	EPI_ISL_161061
A/mallard/Ohio/13OS1989/2013(H4N8)	North American lineage	Wild Anseriformes	2011-2015	North America	H4N8	EPI_ISL_162278
A/mallard/Ohio/13OS1988/2013(H4N8)	North American lineage	Wild Anseriformes	2011-2015	North America	H4N8	EPI_ISL_161087
A/mallard/Ohio/13OS1985/2013(H4N8)	North American lineage	Wild Anseriformes	2011-2015	North America	H4N8	EPI_ISL_161085
A/mallard/Ohio/13OS1984/2013(H4N8)	North American lineage	Wild Anseriformes	2011-2015	North America	H4N8	EPI_ISL_162281
A/mallard/Ohio/13OS1982/2013(H4N8)	North American lineage	Wild Anseriformes	2011-2015	North America	H4N8	EPI_ISL_161060
A/mallard/Ohio/13OS1981/2013(H4N8)	North American lineage	Wild Anseriformes	2011-2015	North America	H4N8	EPI_ISL_161079
A/mallard/Ohio/12OS5547/2012(H4N6)	North American lineage	Wild Anseriformes	2011-2015	North America	H4N6	EPI_ISL_189476
A/mallard/Ohio/129/1989(H4N6)	North American lineage	Wild Anseriformes	≤ 2000	North America	H4N6	EPI_ISL_6966
A/mallard/Ohio/11OS2204/2011(H4N8)	North American lineage	Wild Anseriformes	2011-2015	North America	H4N8	EPI_ISL_133635
A/mallard/Ohio/11OS2202/2011(H4N8)	North American lineage	Wild Anseriformes	2011-2015	North America	H4N8	EPI_ISL_133628
A/mallard/Ohio/11OS2096/2011(H4N8)	North American lineage	Wild Anseriformes	2011-2015	North America	H4N8	EPI_ISL_133626
A/mallard/Ohio/11OS2095/2011(H4N1)	North American lineage	Wild Anseriformes	2011-2015	North America	H4N1	EPI_ISL_133649
A/mallard/Ohio/11OS2091/2011(H4N8)	North American lineage	Wild Anseriformes	2011-2015	North America	H4N8	EPI_ISL_133647
A/mallard/Ohio/11OS2085/2011(H4N6)	North American lineage	Wild Anseriformes	2011-2015	North America	H4N6	EPI_ISL_133645
A/mallard/Ohio/11OS2083/2011(H4N8)	North American lineage	Wild Anseriformes	2011-2015	North America	H4N8	EPI_ISL_133630
A/mallard/Ohio/11OS2047/2011(H4N8)	North American lineage	Wild Anseriformes	2011-2015	North America	H4N8	EPI_ISL_133633
A/mallard/Ohio/10OS1319/2010(H4N6)	North American lineage	Wild Anseriformes	2006-2010	North America	H4N6	EPI_ISL_133599
A/mallard/Ohio/08OS1270/2008(H4N6)	North American lineage	Wild Anseriformes	2006-2010	North America	H4N6	EPI_ISL_133654
A/mallard/Novosibirsk region/988k/2018(H4N6)	Eurasian lineage	Wild Anseriformes	2016-2020	Europe	H4N6	EPI_ISL_338358
A/mallard/Novosibirsk region/3524k/2020(H4N6)	Eurasian lineage	Wild Anseriformes	2016-2020	Europe	H4N6	EPI_ISL_1241000
A/mallard/Novosibirsk region/3513k/2020(H4N6)	Eurasian lineage	Wild Anseriformes	2016-2020	Europe	H4N6	EPI_ISL_1240999
A/mallard/Novosibirsk region/3449k/2020(H4N6)	Eurasian lineage	Wild Anseriformes	2016-2020	Europe	H4N6	EPI_ISL_1273442
A/mallard/Novosibirsk region/3344k/2020(H4N6)	Eurasian lineage	Wild Anseriformes	2016-2020	Europe	H4N6	EPI_ISL_1184523
A/mallard/Novosibirsk region/3286k/2020(H4N6)	Eurasian lineage	Wild Anseriformes	2016-2020	Europe	H4N6	EPI_ISL_1184521
A/mallard/Novosibirsk region/1894k/2019(H4N6)	Eurasian lineage	Wild Anseriformes	2016-2020	Europe	H4N6	EPI_ISL_400274
A/mallard/Nova Scotia/02446/2007(H4N6)	North American lineage	Wild Anseriformes	2006-2010	North America	H4N6	EPI_ISL_131734
A/mallard/Nova Scotia/02335/2007(H4N6)	North American lineage	Wild Anseriformes	2006-2010	North America	H4N6	EPI_ISL_131746
A/mallard/Nova Scotia/02320/2007(H4N6)	North American lineage	Wild Anseriformes	2006-2010	North America	H4N6	EPI_ISL_131743
A/mallard/Nova Scotia/02238/2007(H4N6)	North American lineage	Wild Anseriformes	2006-2010	North America	H4N6	EPI_ISL_131733
A/Mallard/North Carolina/AH0114261I.4.A/2017(H4N8)	North American lineage	Wild Anseriformes	2016-2020	North America	H4N8	EPI_ISL_701525
A/mallard/New Zealand/1615-17/2004(H4N6)	Eurasian lineage	Wild Anseriformes	2001-2005	Oceania	H4N6	EPI_ISL_65222
A/mallard/New Jersey/Sg-00967/2008(H4N6)	North American lineage	Wild Anseriformes	2006-2010	North America	H4N6	EPI_ISL_142478
A/mallard/New Jersey/Sg-00966/2008(H4N6)	North American lineage	Wild Anseriformes	2006-2010	North America	H4N6	EPI_ISL_142477
A/mallard/New Jersey/Sg-00965/2008(H4N6)	North American lineage	Wild Anseriformes	2006-2010	North America	H4N6	EPI_ISL_142435
A/mallard/New Jersey/Sg-00943/2008(H4N6)	North American lineage	Wild Anseriformes	2006-2010	North America	H4N6	EPI_ISL_142476
A/mallard/New Jersey/Sg-00941/2008(H4N6)	North American lineage	Wild Anseriformes	2006-2010	North America	H4N6	EPI_ISL_142474
A/mallard/New Jersey/Sg-00939/2008(H4N6)	North American lineage	Wild Anseriformes	2006-2010	North America	H4N6	EPI_ISL_142473
A/mallard/New Jersey/Sg-00762/2008(H4N6)	North American lineage	Wild Anseriformes	2006-2010	North America	H4N6	EPI_ISL_33499
A/mallard/New Jersey/Sg-00761/2008(H4N8)	North American lineage	Wild Anseriformes	2006-2010	North America	H4N8	EPI_ISL_33498
A/mallard/New Jersey/Sg-00760/2008(H4N6)	North American lineage	Wild Anseriformes	2006-2010	North America	H4N6	EPI_ISL_33497
A/mallard/New Jersey/ND0007132/2013(H4N8)	North American lineage	Wild Anseriformes	2011-2015	North America	H4N8	EPI_ISL_166437
A/mallard/New Jersey/ND0007063/2013(H4N8)	North American lineage	Wild Anseriformes	2011-2015	North America	H4N8	EPI_ISL_166433
A/mallard/New Jersey/ND0007057/2013(H4N8)	North American lineage	Wild Anseriformes	2011-2015	North America	H4N8	EPI_ISL_166432
A/mallard/New Jersey/AI09-6446/2009(H4N1)	North American lineage	Wild Anseriformes	2006-2010	North America	H4N1	EPI_ISL_142569
A/mallard/New Jersey/AI09-6426/2009(H4N9)	North American lineage	Wild Anseriformes	2006-2010	North America	H4N9	EPI_ISL_142567
A/mallard/New Jersey/AI09-5137/2009(H4N9)	North American lineage	Wild Anseriformes	2006-2010	North America	H4N9	EPI_ISL_142563
A/mallard/New Brunswick/02311/2007(H4N6)	North American lineage	Wild Anseriformes	2006-2010	North America	H4N6	EPI_ISL_131772
A/mallard/New Brunswick/02294/2007(H4N6)	North American lineage	Wild Anseriformes	2006-2010	North America	H4N6	EPI_ISL_131723
A/mallard/New Brunswick/02293/2007(H4N6)	North American lineage	Wild Anseriformes	2006-2010	North America	H4N6	EPI_ISL_131883
A/mallard/New Brunswick/00979/2010(H4N8)	North American lineage	Wild Anseriformes	2006-2010	North America	H4N8	EPI_ISL_137860
A/mallard/New Brunswick/00879/2010(H4N9)	North American lineage	Wild Anseriformes	2006-2010	North America	H4N9	EPI_ISL_137844
A/mallard/New Brunswick/00854/2010(H4N6)	North American lineage	Wild Anseriformes	2006-2010	North America	H4N6	EPI_ISL_137840
A/mallard/Netherlands/89/2017(H4N6)	Eurasian lineage	Wild Anseriformes	2016-2020	Europe	H4N6	EPI_ISL_376208
A/mallard/Netherlands/73/2017(H4N6)	Eurasian lineage	Wild Anseriformes	2016-2020	Europe	H4N6	EPI_ISL_376198
A/mallard/Netherlands/7/2007(H4N2)	Eurasian lineage	Wild Anseriformes	2006-2010	Europe	H4N2	EPI_ISL_84555
A/Mallard/Netherlands/39/2015(H4N6)	Eurasian lineage	Wild Anseriformes	2011-2015	Europe	H4N6	EPI_ISL_373090
A/Mallard/Netherlands/33/2015(H4N6)	Eurasian lineage	Wild Anseriformes	2011-2015	Europe	H4N6	EPI_ISL_373085
A/Mallard/Netherlands/31/2014(H4N3)	Eurasian lineage	Wild Anseriformes	2011-2015	Europe	H4N3	EPI_ISL_373086
A/mallard/Netherlands/27/2017(H4N6)	Eurasian lineage	Wild Anseriformes	2016-2020	Europe	H4N6	EPI_ISL_376205
A/mallard/Netherlands/2/2005(H4N2)	Eurasian lineage	Wild Anseriformes	2001-2005	Europe	H4N2	EPI_ISL_30794
A/Mallard/Netherlands/13012202/2013(H4N6)	Eurasian lineage	Wild Anseriformes	2011-2015	Europe	H4N6	EPI_ISL_291188
A/mallard/Netherlands/12/2001(H4N2)	Eurasian lineage	Wild Anseriformes	2001-2005	Europe	H4N2	EPI_ISL_73368
A/mallard/Netherlands/1/2002(H4N6)	Eurasian lineage	Wild Anseriformes	2001-2005	Europe	H4N6	EPI_ISL_73366
A/mallard/Netherlands/1/1999(H4N6)	Eurasian lineage	Wild Anseriformes	≤ 2000	Europe	H4N6	EPI_ISL_73365
A/Mallard/Netherlands/09014545/2009(H4N6)	Eurasian lineage	Wild Anseriformes	2006-2010	Europe	H4N6	EPI_ISL_291193
A/Mallard/Netherlands/09012619/2009(H4N6)	Eurasian lineage	Wild Anseriformes	2006-2010	Europe	H4N6	EPI_ISL_291182
A/mallard/Moscow/4843/2012(H4N6)	Eurasian lineage	Wild Anseriformes	2011-2015	Europe	H4N6	EPI_ISL_397377
A/mallard/Moscow/4771/2012(H4N6)	Eurasian lineage	Wild Anseriformes	2011-2015	Europe	H4N6	EPI_ISL_397376
A/mallard/Moscow/4528/2011(H4N6)	Eurasian lineage	Wild Anseriformes	2011-2015	Europe	H4N6	EPI_ISL_397375
A/mallard/Moscow/4518/2011(H4N6)	Eurasian lineage	Wild Anseriformes	2011-2015	Europe	H4N6	EPI_ISL_397374
A/mallard/Moscow/3661/2008(H4N6)	Eurasian lineage	Wild Anseriformes	2006-2010	Europe	H4N6	EPI_ISL_397378
A/mallard/Mongolia/1402/2011(H4N6)	Eurasian lineage	Wild Anseriformes	2011-2015	Asia	H4N6	EPI_ISL_161000
A/mallard/MN/327/1999(H4N8)	North American lineage	Wild Anseriformes	≤ 2000	North America	H4N8	EPI_ISL_26426
A/mallard/MN/323/1999(H4N8)	North American lineage	Wild Anseriformes	≤ 2000	North America	H4N8	EPI_ISL_22589
A/mallard/MN/269/1999(H4N6)	North American lineage	Wild Anseriformes	≤ 2000	North America	H4N6	EPI_ISL_22590
A/mallard/MN/160/1999(H4N6)	North American lineage	Wild Anseriformes	≤ 2000	North America	H4N6	EPI_ISL_22591
A/mallard/Minnesota/UGAI18-2065/2018(H4N6)	North American lineage	Wild Anseriformes	2016-2020	North America	H4N6	EPI_ISL_505973
A/mallard/Minnesota/UGAI18-2052/2018(H4N6)	North American lineage	Wild Anseriformes	2016-2020	North America	H4N6	EPI_ISL_505972
A/mallard/Minnesota/UGAI18-2041/2018(H4N3)	North American lineage	Wild Anseriformes	2016-2020	North America	H4N3	EPI_ISL_505955
A/mallard/Minnesota/UGAI18-2011/2018(H4N6)	North American lineage	Wild Anseriformes	2016-2020	North America	H4N6	EPI_ISL_505967
A/mallard/Minnesota/UGAI18-1849/2018(H4N6)	North American lineage	Wild Anseriformes	2016-2020	North America	H4N6	EPI_ISL_505965
A/mallard/Minnesota/UGAI15-5040/2015(H4N8)	North American lineage	Wild Anseriformes	2011-2015	North America	H4N8	EPI_ISL_258525
A/mallard/Minnesota/UGAI15-4803/2015(H4N8)	North American lineage	Wild Anseriformes	2011-2015	North America	H4N8	EPI_ISL_258519
A/mallard/Minnesota/UGAI14-3923/2014(H4N8)	North American lineage	Wild Anseriformes	2011-2015	North America	H4N8	EPI_ISL_258501
A/mallard/Minnesota/UGAI14-3457/2014(H4N8)	North American lineage	Wild Anseriformes	2011-2015	North America	H4N8	EPI_ISL_258500
A/mallard/Minnesota/UGAI14-2820/2014(H4N8)	North American lineage	Wild Anseriformes	2011-2015	North America	H4N8	EPI_ISL_258499
A/mallard/Minnesota/Sg-01039/2008(H4N8)	North American lineage	Wild Anseriformes	2006-2010	North America	H4N8	EPI_ISL_141129
A/mallard/Minnesota/Sg-00931/2008(H4N6)	North American lineage	Wild Anseriformes	2006-2010	North America	H4N6	EPI_ISL_141118
A/mallard/Minnesota/Sg-00809/2008(H4N6)	North American lineage	Wild Anseriformes	2006-2010	North America	H4N6	EPI_ISL_33535
A/mallard/Minnesota/Sg-00807/2008(H4N6)	North American lineage	Wild Anseriformes	2006-2010	North America	H4N6	EPI_ISL_33533
A/mallard/Minnesota/Sg-00794/2008(H4N6)	North American lineage	Wild Anseriformes	2006-2010	North America	H4N6	EPI_ISL_33520
A/mallard/Minnesota/Sg-00793/2008(H4N6)	North American lineage	Wild Anseriformes	2006-2010	North America	H4N6	EPI_ISL_33519
A/mallard/Minnesota/Sg-00774/2008(H4N6)	North American lineage	Wild Anseriformes	2006-2010	North America	H4N6	EPI_ISL_33508
A/mallard/Minnesota/Sg-00769/2008(H4N6)	North American lineage	Wild Anseriformes	2006-2010	North America	H4N6	EPI_ISL_33505
A/mallard/Minnesota/Sg-00767/2008(H4N8)	North American lineage	Wild Anseriformes	2006-2010	North America	H4N8	EPI_ISL_141154
A/mallard/Minnesota/Sg-00763/2008(H4N8)	North American lineage	Wild Anseriformes	2006-2010	North America	H4N8	EPI_ISL_33500
A/mallard/Minnesota/Sg-00700/2008(H4N8)	North American lineage	Wild Anseriformes	2006-2010	North America	H4N8	EPI_ISL_33446
A/mallard/Minnesota/Sg-00698/2008(H4N8)	North American lineage	Wild Anseriformes	2006-2010	North America	H4N8	EPI_ISL_33445
A/mallard/Minnesota/Sg-00697/2008(H4N6)	North American lineage	Wild Anseriformes	2006-2010	North America	H4N6	EPI_ISL_141102
A/mallard/Minnesota/Sg-00695/2008(H4N6)	North American lineage	Wild Anseriformes	2006-2010	North America	H4N6	EPI_ISL_33442
A/mallard/Minnesota/Sg-00694/2008(H4N6)	North American lineage	Wild Anseriformes	2006-2010	North America	H4N6	EPI_ISL_63099
A/mallard/Minnesota/Sg-00693/2008(H4N6)	North American lineage	Wild Anseriformes	2006-2010	North America	H4N6	EPI_ISL_63098
A/mallard/Minnesota/Sg-00635/2008(H4N8)	North American lineage	Wild Anseriformes	2006-2010	North America	H4N8	EPI_ISL_63069
A/mallard/Minnesota/Sg-00631/2008(H4N8)	North American lineage	Wild Anseriformes	2006-2010	North America	H4N8	EPI_ISL_63065
A/mallard/Minnesota/Sg-00626/2008(H4N8)	North American lineage	Wild Anseriformes	2006-2010	North America	H4N8	EPI_ISL_63061
A/mallard/Minnesota/Sg-00625/2008(H4N8)	North American lineage	Wild Anseriformes	2006-2010	North America	H4N8	EPI_ISL_63060
A/mallard/Minnesota/Sg-00624/2008(H4N8)	North American lineage	Wild Anseriformes	2006-2010	North America	H4N8	EPI_ISL_33372
A/mallard/Minnesota/Sg-00616/2008(H4N8)	North American lineage	Wild Anseriformes	2006-2010	North America	H4N8	EPI_ISL_141094
A/mallard/Minnesota/Sg-00569/2008(H4N6)	North American lineage	Wild Anseriformes	2006-2010	North America	H4N6	EPI_ISL_29361
A/mallard/Minnesota/Sg-00465/2008(H4N8)	North American lineage	Wild Anseriformes	2006-2010	North America	H4N8	EPI_ISL_63058
A/mallard/Minnesota/Sg-00219/2007(H4N8)	North American lineage	Wild Anseriformes	2006-2010	North America	H4N8	EPI_ISL_25295
A/mallard/Minnesota/Sg-00210/2007(H4N6)	North American lineage	Wild Anseriformes	2006-2010	North America	H4N6	EPI_ISL_25288
A/mallard/Minnesota/Sg-00176/2007(H4N6)	North American lineage	Wild Anseriformes	2006-2010	North America	H4N6	EPI_ISL_25266
A/mallard/Minnesota/Sg-00133/2007(H4N6)	North American lineage	Wild Anseriformes	2006-2010	North America	H4N6	EPI_ISL_31599
A/mallard/Minnesota/Sg-00063/2007(H4N6)	North American lineage	Wild Anseriformes	2006-2010	North America	H4N6	EPI_ISL_75718
A/mallard/Minnesota/Sg-00060/2007(H4N6)	North American lineage	Wild Anseriformes	2006-2010	North America	H4N6	EPI_ISL_75715
A/mallard/Minnesota/Sg-00058/2007(H4N6)	North American lineage	Wild Anseriformes	2006-2010	North America	H4N6	EPI_ISL_75713
A/mallard/Minnesota/Sg-00053/2007(H4N6)	North American lineage	Wild Anseriformes	2006-2010	North America	H4N6	EPI_ISL_75709
A/mallard/Minnesota/Sg-00052/2007(H4N6)	North American lineage	Wild Anseriformes	2006-2010	North America	H4N6	EPI_ISL_75708
A/mallard/Minnesota/Sg-00050/2007(H4N6)	North American lineage	Wild Anseriformes	2006-2010	North America	H4N6	EPI_ISL_75706
A/mallard/Minnesota/Sg-00045/2007(H4N6)	North American lineage	Wild Anseriformes	2006-2010	North America	H4N6	EPI_ISL_75701
A/mallard/Minnesota/MN18-WB2-218A/2018(H4N6)	North American lineage	Wild Anseriformes	2016-2020	North America	H4N6	EPI_ISL_502389
A/mallard/Minnesota/MN18-WB2-214A/2018(H4N6)	North American lineage	Wild Anseriformes	2016-2020	North America	H4N6	EPI_ISL_502342
A/mallard/Minnesota/MN18-WB2-194A/2018(H4N6)	North American lineage	Wild Anseriformes	2016-2020	North America	H4N6	EPI_ISL_502384
A/mallard/Minnesota/MN18-WB2-128B/2018(H4N8)	North American lineage	Wild Anseriformes	2016-2020	North America	H4N8	EPI_ISL_502376
A/mallard/Minnesota/MN18-WB1-098A/2018(H4N6)	North American lineage	Wild Anseriformes	2016-2020	North America	H4N6	EPI_ISL_502371
A/mallard/Minnesota/MN18-WB1-080A/2018(H4N6)	North American lineage	Wild Anseriformes	2016-2020	North America	H4N6	EPI_ISL_502367
A/mallard/Minnesota/MN18-WB1-033A/2018(H4N6)	North American lineage	Wild Anseriformes	2016-2020	North America	H4N6	EPI_ISL_502363
A/mallard/Minnesota/MN18-WB1-023A/2018(H4N6)	North American lineage	Wild Anseriformes	2016-2020	North America	H4N6	EPI_ISL_502361
A/mallard/Minnesota/MN18-WB1-014A/2018(H4N6)	North American lineage	Wild Anseriformes	2016-2020	North America	H4N6	EPI_ISL_502359
A/mallard/Minnesota/MN18-WB1-007A/2018(H4N6)	North American lineage	Wild Anseriformes	2016-2020	North America	H4N6	EPI_ISL_502357
A/mallard/Minnesota/MN18-WB1-005A/2018(H4N6)	North American lineage	Wild Anseriformes	2016-2020	North America	H4N6	EPI_ISL_502356
A/mallard/Minnesota/MN18-WB1-003B/2018(H4N6)	North American lineage	Wild Anseriformes	2016-2020	North America	H4N6	EPI_ISL_502355
A/mallard/Minnesota/MN18-WB1-003A/2018(H4N6)	North American lineage	Wild Anseriformes	2016-2020	North America	H4N6	EPI_ISL_502354
A/mallard/Minnesota/MN18-WB1-002A/2018(H4N6)	North American lineage	Wild Anseriformes	2016-2020	North America	H4N6	EPI_ISL_502353
A/mallard/Minnesota/AI11-4979/2011(H4N6)	North American lineage	Wild Anseriformes	2011-2015	North America	H4N6	EPI_ISL_397373
A/mallard/Minnesota/AI11-4213/2011(H4N5)	North American lineage	Wild Anseriformes	2011-2015	North America	H4N5	EPI_ISL_235180
A/mallard/Minnesota/AI09-3821/2009(H4N6)	North American lineage	Wild Anseriformes	2006-2010	North America	H4N6	EPI_ISL_141225
A/mallard/Minnesota/AI06-962/2006(H4N8)	North American lineage	Wild Anseriformes	2006-2010	North America	H4N8	EPI_ISL_141328
A/mallard/Minnesota/AI06-1135/2006(H4N6)	North American lineage	Wild Anseriformes	2006-2010	North America	H4N6	EPI_ISL_141327
A/mallard/Minnesota/271/1999(H4N8)	North American lineage	Wild Anseriformes	≤ 2000	North America	H4N8	EPI_ISL_68542
A/mallard/Minnesota/199044/1999(H4N6)	North American lineage	Wild Anseriformes	≤ 2000	North America	H4N6	EPI_ISL_141375
A/mallard/Minnesota/182772/1998(H4N2)	North American lineage	Wild Anseriformes	≤ 2000	North America	H4N2	EPI_ISL_141303
A/mallard/Michigan/10OS1491/2010(H4N6)	North American lineage	Wild Anseriformes	2006-2010	North America	H4N6	EPI_ISL_133597
A/mallard/Maryland/UGAI15-8190/2015(H4N6)	North American lineage	Wild Anseriformes	2011-2015	North America	H4N6	EPI_ISL_502719
A/mallard/Maryland/UGAI15-7931/2015(H4N9)	North American lineage	Wild Anseriformes	2011-2015	North America	H4N9	EPI_ISL_502717
A/mallard/Maryland/UGAI15-7863/2015(H4N6)	North American lineage	Wild Anseriformes	2011-2015	North America	H4N6	EPI_ISL_502713
A/mallard/Maryland/UGAI15-7850/2015(H4N6)	North American lineage	Wild Anseriformes	2011-2015	North America	H4N6	EPI_ISL_502712
A/mallard/Maryland/965/2006(H4N6)	North American lineage	Wild Anseriformes	2006-2010	North America	H4N6	EPI_ISL_89563
A/mallard/Maryland/750/2002(H4N6)	North American lineage	Wild Anseriformes	2001-2005	North America	H4N6	EPI_ISL_6935
A/mallard/Maryland/16OS0110/2016(H4N6)	North American lineage	Wild Anseriformes	2016-2020	North America	H4N6	EPI_ISL_701666
A/mallard/Maryland/14OS1477/2014(H4N6)	North American lineage	Wild Anseriformes	2011-2015	North America	H4N6	EPI_ISL_216751
A/mallard/Maryland/14OS1322/2014(H4N6)	North American lineage	Wild Anseriformes	2011-2015	North America	H4N6	EPI_ISL_216729
A/mallard/Maryland/14OS1321/2014(H4N6)	North American lineage	Wild Anseriformes	2011-2015	North America	H4N6	EPI_ISL_216728
A/mallard/Maryland/14OS1317/2014(H4N6)	North American lineage	Wild Anseriformes	2011-2015	North America	H4N6	EPI_ISL_216726
A/mallard/Maryland/14OS1312/2014(H4N6)	North American lineage	Wild Anseriformes	2011-2015	North America	H4N6	EPI_ISL_216723
A/mallard/Maryland/14OS1310/2014(H4N6)	North American lineage	Wild Anseriformes	2011-2015	North America	H4N6	EPI_ISL_216721
A/mallard/Maryland/14OS1309/2014(H4N6)	North American lineage	Wild Anseriformes	2011-2015	North America	H4N6	EPI_ISL_216720
A/mallard/Maryland/13OS0611/2013(H4N8)	North American lineage	Wild Anseriformes	2011-2015	North America	H4N8	EPI_ISL_216851
A/mallard/Maryland/1241/2005(H4N6)	North American lineage	Wild Anseriformes	2001-2005	North America	H4N6	EPI_ISL_7007
A/mallard/Maryland/11OS964/2011(H4N6)	North American lineage	Wild Anseriformes	2011-2015	North America	H4N6	EPI_ISL_216839
A/mallard/Maryland/11OS952/2011(H4N6)	North American lineage	Wild Anseriformes	2011-2015	North America	H4N6	EPI_ISL_216838
A/mallard/Maryland/11OS951/2011(H4N6)	North American lineage	Wild Anseriformes	2011-2015	North America	H4N6	EPI_ISL_216837
A/mallard/Maryland/10OS1040/2010(H4N6)	North American lineage	Wild Anseriformes	2006-2010	North America	H4N6	EPI_ISL_216792
A/mallard/Maryland/10OS0956/2010(H4N6)	North American lineage	Wild Anseriformes	2006-2010	North America	H4N6	EPI_ISL_216873
A/mallard/Maryland/1027/2002(H4N6)	North American lineage	Wild Anseriformes	2001-2005	North America	H4N6	EPI_ISL_87494
A/mallard/Maryland/09OS1362/2009(H4N6)	North American lineage	Wild Anseriformes	2006-2010	North America	H4N6	EPI_ISL_216543
A/mallard/Maryland/09OS1361/2009(H4N6)	North American lineage	Wild Anseriformes	2006-2010	North America	H4N6	EPI_ISL_216542
A/mallard/Maryland/09OS1359/2009(H4N6)	North American lineage	Wild Anseriformes	2006-2010	North America	H4N6	EPI_ISL_216541
A/mallard/Maryland/09OS1355/2009(H4N6)	North American lineage	Wild Anseriformes	2006-2010	North America	H4N6	EPI_ISL_216540
A/mallard/Maryland/09OS1170/2009(H4N6)	North American lineage	Wild Anseriformes	2006-2010	North America	H4N6	EPI_ISL_216784
A/mallard/Maryland/09OS1134/2009(H4N6)	North American lineage	Wild Anseriformes	2006-2010	North America	H4N6	EPI_ISL_216665
A/mallard/Maryland/08OS3079/2008(H4N6)	North American lineage	Wild Anseriformes	2006-2010	North America	H4N6	EPI_ISL_180953
A/mallard/Maryland/07OS1340/2007(H4N2)	North American lineage	Wild Anseriformes	2006-2010	North America	H4N2	EPI_ISL_216647
A/mallard/Maryland/07OS1338/2007(H4N2)	North American lineage	Wild Anseriformes	2006-2010	North America	H4N2	EPI_ISL_216646
A/mallard/Maryland/07OS1315/2007(H4N2)	North American lineage	Wild Anseriformes	2006-2010	North America	H4N2	EPI_ISL_216644
A/mallard/Maryland/07OS1309/2007(H4N2)	North American lineage	Wild Anseriformes	2006-2010	North America	H4N2	EPI_ISL_216643
A/mallard/Maryland/06OS1110/2006(H4N6)	North American lineage	Wild Anseriformes	2006-2010	North America	H4N6	EPI_ISL_216635
A/mallard/Manitoba/23912/2007(H4N7)	North American lineage	Wild Anseriformes	2006-2010	North America	H4N7	EPI_ISL_63549
A/mallard/Maine/UGAI16-5482/2016(H4N6)	North American lineage	Wild Anseriformes	2016-2020	North America	H4N6	EPI_ISL_502711
A/mallard/Maine/UGAI16-5460/2016(H4N6)	North American lineage	Wild Anseriformes	2016-2020	North America	H4N6	EPI_ISL_502710
A/mallard/Maine/UGAI16-5448/2016(H4N6)	North American lineage	Wild Anseriformes	2016-2020	North America	H4N6	EPI_ISL_502709
A/mallard/Maine/UGAI16-5429/2016(H4N6)	North American lineage	Wild Anseriformes	2016-2020	North America	H4N6	EPI_ISL_502707
A/mallard/Maine/UGAI16-5427/2016(H4N6)	North American lineage	Wild Anseriformes	2016-2020	North America	H4N6	EPI_ISL_502705
A/mallard/Maine/UGAI16-5426/2016(H4N6)	North American lineage	Wild Anseriformes	2016-2020	North America	H4N6	EPI_ISL_502704
A/mallard/Maine/UGAI16-5424/2016(H4N6)	North American lineage	Wild Anseriformes	2016-2020	North America	H4N6	EPI_ISL_502703
A/mallard/Maine/UGAI16-5421/2016(H4N6)	North American lineage	Wild Anseriformes	2016-2020	North America	H4N6	EPI_ISL_502702
A/mallard/Maine/UGAI16-5420/2016(H4N6)	North American lineage	Wild Anseriformes	2016-2020	North America	H4N6	EPI_ISL_502701
A/mallard/Maine/UGAI16-5416/2016(H4N6)	North American lineage	Wild Anseriformes	2016-2020	North America	H4N6	EPI_ISL_502699
A/mallard/Maine/UGAI15-7606/2015(H4N6)	North American lineage	Wild Anseriformes	2011-2015	North America	H4N6	EPI_ISL_502686
A/mallard/Maine/ME/Y17-179/2017(H4N6)	North American lineage	Wild Anseriformes	2016-2020	North America	H4N6	EPI_ISL_502681
A/mallard/Maine/ME/Y17-142/2017(H4N6)	North American lineage	Wild Anseriformes	2016-2020	North America	H4N6	EPI_ISL_502675
A/mallard/Maine/ME/Y17-123/2017(H4N6)	North American lineage	Wild Anseriformes	2016-2020	North America	H4N6	EPI_ISL_502673
A/mallard/Maine/ME/Y17-068/2017(H4N6)	North American lineage	Wild Anseriformes	2016-2020	North America	H4N6	EPI_ISL_502670
A/mallard/Maine/ME/Y17-065/2017(H4N6)	North American lineage	Wild Anseriformes	2016-2020	North America	H4N6	EPI_ISL_502668
A/mallard/Maine/ME/Y17-060/2017(H4N6)	North American lineage	Wild Anseriformes	2016-2020	North America	H4N6	EPI_ISL_502666
A/mallard/Maine/ME/Y17-033/2017(H4N6)	North American lineage	Wild Anseriformes	2016-2020	North America	H4N6	EPI_ISL_502665
A/mallard/Korea/M174/2014(H4N6)	Eurasian lineage	Wild Anseriformes	2011-2015	Asia	H4N6	EPI_ISL_378309
A/mallard/Korea/F94-16/2017(H4N6)	Eurasian lineage	Wild Anseriformes	2016-2020	Asia	H4N6	EPI_ISL_381467
A/mallard/Korea/CL45/2017(H4N6)	Eurasian lineage	Wild Anseriformes	2016-2020	Asia	H4N6	EPI_ISL_381468
A/mallard/Kagoshima/KG1C/2017(H4N9)	Eurasian lineage	Wild Anseriformes	2016-2020	Asia	H4N9	EPI_ISL_503005
A/mallard/Israel/668/2018(H4N6)	Eurasian lineage	Wild Anseriformes	2016-2020	Asia	H4N6	EPI_ISL_4061543
A/mallard/Iowa/10OS2692/2010(H4N2)	North American lineage	Wild Anseriformes	2006-2010	North America	H4N2	EPI_ISL_135003
A/mallard/Iowa/10OS2685/2010(H4N2)	North American lineage	Wild Anseriformes	2006-2010	North America	H4N2	EPI_ISL_135002
A/mallard/Iowa/10OS2420/2010(H4N6)	North American lineage	Wild Anseriformes	2006-2010	North America	H4N6	EPI_ISL_135020
A/mallard/Interior Alaska/9BM9985R0/2009(H4N6)	North American lineage	Wild Anseriformes	2006-2010	North America	H4N6	EPI_ISL_141923
A/mallard/Interior Alaska/9BM9984R0/2009(H4N6)	North American lineage	Wild Anseriformes	2006-2010	North America	H4N6	EPI_ISL_141943
A/mallard/Interior Alaska/9BM9983R0/2009(H4N6)	North American lineage	Wild Anseriformes	2006-2010	North America	H4N6	EPI_ISL_141922
A/mallard/Interior Alaska/9BM9683R2/2009(H4N6)	North American lineage	Wild Anseriformes	2006-2010	North America	H4N6	EPI_ISL_141919
A/mallard/Interior Alaska/9BM9049R0/2009(H4N6)	North American lineage	Wild Anseriformes	2006-2010	North America	H4N6	EPI_ISL_141882
A/mallard/Interior Alaska/9BM8935R0/2009(H4N7)	North American lineage	Wild Anseriformes	2006-2010	North America	H4N7	EPI_ISL_138019
A/mallard/Interior Alaska/9BM8829R0/2009(H4N6)	North American lineage	Wild Anseriformes	2006-2010	North America	H4N6	EPI_ISL_141879
A/mallard/Interior Alaska/9BM8471R0/2009(H4N6)	North American lineage	Wild Anseriformes	2006-2010	North America	H4N6	EPI_ISL_141875
A/mallard/Interior Alaska/9BM6886R0/2009(H4N6)	North American lineage	Wild Anseriformes	2006-2010	North America	H4N6	EPI_ISL_141819
A/mallard/Interior Alaska/9BM2606R0/2009(H4N6)	North American lineage	Wild Anseriformes	2006-2010	North America	H4N6	EPI_ISL_132813
A/mallard/Interior Alaska/9BM2536R0/2009(H4N6)	North American lineage	Wild Anseriformes	2006-2010	North America	H4N6	EPI_ISL_133527
A/mallard/Interior Alaska/9BM2535R0/2009(H4N6)	North American lineage	Wild Anseriformes	2006-2010	North America	H4N6	EPI_ISL_132812
A/mallard/Interior Alaska/9BM2395R0/2009(H4N6)	North American lineage	Wild Anseriformes	2006-2010	North America	H4N6	EPI_ISL_133749
A/mallard/Interior Alaska/9BM2393R0/2009(H4N6)	North American lineage	Wild Anseriformes	2006-2010	North America	H4N6	EPI_ISL_132811
A/mallard/Interior Alaska/9BM2259/2009(H4N6)	North American lineage	Wild Anseriformes	2006-2010	North America	H4N6	EPI_ISL_85209
A/mallard/Interior Alaska/9BM2256/2009(H4N6)	North American lineage	Wild Anseriformes	2006-2010	North America	H4N6	EPI_ISL_85104
A/mallard/Interior Alaska/9BM2254/2009(H4N6)	North American lineage	Wild Anseriformes	2006-2010	North America	H4N6	EPI_ISL_85103
A/mallard/Interior Alaska/9BM2252/2009(H4N6)	North American lineage	Wild Anseriformes	2006-2010	North America	H4N6	EPI_ISL_85238
A/mallard/Interior Alaska/9BM2250R0/2009(H4N6)	North American lineage	Wild Anseriformes	2006-2010	North America	H4N6	EPI_ISL_133754
A/mallard/Interior Alaska/9BM2243/2009(H4N6)	North American lineage	Wild Anseriformes	2006-2010	North America	H4N6	EPI_ISL_85237
A/mallard/Interior Alaska/9BM2241R1/2009(H4N6)	North American lineage	Wild Anseriformes	2006-2010	North America	H4N6	EPI_ISL_133755
A/mallard/Interior Alaska/9BM2170/2009(H4N6)	North American lineage	Wild Anseriformes	2006-2010	North America	H4N6	EPI_ISL_85102
A/mallard/Interior Alaska/9BM2168/2009(H4N6)	North American lineage	Wild Anseriformes	2006-2010	North America	H4N6	EPI_ISL_85101
A/mallard/Interior Alaska/9BM2164/2009(H4N6)	North American lineage	Wild Anseriformes	2006-2010	North America	H4N6	EPI_ISL_85236
A/mallard/Interior Alaska/9BM2077/2009(H4N6)	North American lineage	Wild Anseriformes	2006-2010	North America	H4N6	EPI_ISL_85100
A/mallard/Interior Alaska/9BM2073/2009(H4N6)	North American lineage	Wild Anseriformes	2006-2010	North America	H4N6	EPI_ISL_85235
A/mallard/Interior Alaska/9BM2057/2009(H4N6)	North American lineage	Wild Anseriformes	2006-2010	North America	H4N6	EPI_ISL_85099
A/mallard/Interior Alaska/9BM1975/2009(H4N6)	North American lineage	Wild Anseriformes	2006-2010	North America	H4N6	EPI_ISL_85098
A/mallard/Interior Alaska/9BM1974/2009(H4N6)	North American lineage	Wild Anseriformes	2006-2010	North America	H4N6	EPI_ISL_85097
A/mallard/Interior Alaska/9BM1972/2009(H4N6)	North American lineage	Wild Anseriformes	2006-2010	North America	H4N6	EPI_ISL_85234
A/mallard/Interior Alaska/9BM1969/2009(H4N6)	North American lineage	Wild Anseriformes	2006-2010	North America	H4N6	EPI_ISL_85233
A/mallard/Interior Alaska/9BM1968/2009(H4N6)	North American lineage	Wild Anseriformes	2006-2010	North America	H4N6	EPI_ISL_85232
A/mallard/Interior Alaska/9BM1967/2009(H4N6)	North American lineage	Wild Anseriformes	2006-2010	North America	H4N6	EPI_ISL_85096
A/mallard/Interior Alaska/9BM1965/2009(H4N6)	North American lineage	Wild Anseriformes	2006-2010	North America	H4N6	EPI_ISL_85095
A/mallard/Interior Alaska/9BM1964/2009(H4N6)	North American lineage	Wild Anseriformes	2006-2010	North America	H4N6	EPI_ISL_85208
A/mallard/Interior Alaska/9BM1962/2009(H4N6)	North American lineage	Wild Anseriformes	2006-2010	North America	H4N6	EPI_ISL_85094
A/mallard/Interior Alaska/9BM1959/2009(H4N6)	North American lineage	Wild Anseriformes	2006-2010	North America	H4N6	EPI_ISL_85231
A/mallard/Interior Alaska/9BM1958/2009(H4N6)	North American lineage	Wild Anseriformes	2006-2010	North America	H4N6	EPI_ISL_85093
A/mallard/Interior Alaska/9BM1957/2009(H4N6)	North American lineage	Wild Anseriformes	2006-2010	North America	H4N6	EPI_ISL_85207
A/mallard/Interior Alaska/9BM1949/2009(H4N6)	North American lineage	Wild Anseriformes	2006-2010	North America	H4N6	EPI_ISL_85092
A/mallard/Interior Alaska/9BM1947/2009(H4N6)	North American lineage	Wild Anseriformes	2006-2010	North America	H4N6	EPI_ISL_85091
A/mallard/Interior Alaska/9BM1870/2009(H4N6)	North American lineage	Wild Anseriformes	2006-2010	North America	H4N6	EPI_ISL_85279
A/mallard/Interior Alaska/9BM1869/2009(H4N6)	North American lineage	Wild Anseriformes	2006-2010	North America	H4N6	EPI_ISL_85199
A/mallard/Interior Alaska/9BM1864/2009(H4N6)	North American lineage	Wild Anseriformes	2006-2010	North America	H4N6	EPI_ISL_85278
A/mallard/Interior Alaska/9BM1856/2009(H4N6)	North American lineage	Wild Anseriformes	2006-2010	North America	H4N6	EPI_ISL_85090
A/mallard/Interior Alaska/9BM1812/2009(H4N6)	North American lineage	Wild Anseriformes	2006-2010	North America	H4N6	EPI_ISL_85088
A/mallard/Interior Alaska/9BM1809/2009(H4N6)	North American lineage	Wild Anseriformes	2006-2010	North America	H4N6	EPI_ISL_85277
A/mallard/Interior Alaska/9BM1807/2009(H4N6)	North American lineage	Wild Anseriformes	2006-2010	North America	H4N6	EPI_ISL_85198
A/mallard/Interior Alaska/9BM12204R0/2009(H4N6)	North American lineage	Wild Anseriformes	2006-2010	North America	H4N6	EPI_ISL_141897
A/mallard/Interior Alaska/9BM12198R0/2009(H4N6)	North American lineage	Wild Anseriformes	2006-2010	North America	H4N6	EPI_ISL_141895
A/mallard/Interior Alaska/9BM11015R0/2009(H4N6)	North American lineage	Wild Anseriformes	2006-2010	North America	H4N6	EPI_ISL_141837
A/mallard/Interior Alaska/9BM10563R2/2009(H4N6)	North American lineage	Wild Anseriformes	2006-2010	North America	H4N6	EPI_ISL_142173
A/mallard/Interior Alaska/9BM10375R0/2009(H4N6)	North American lineage	Wild Anseriformes	2006-2010	North America	H4N6	EPI_ISL_141936
A/mallard/Interior Alaska/9BM10095R0/2009(H4N6)	North American lineage	Wild Anseriformes	2006-2010	North America	H4N6	EPI_ISL_141832
A/mallard/Interior Alaska/8BM3627R1/2008(H4N6)	North American lineage	Wild Anseriformes	2006-2010	North America	H4N6	EPI_ISL_85145
A/mallard/Interior Alaska/7MP1771R1/2007(H4N6)	North American lineage	Wild Anseriformes	2006-2010	North America	H4N6	EPI_ISL_85108
A/mallard/Interior Alaska/7MP1718/2007(H4N5)	North American lineage	Wild Anseriformes	2006-2010	North America	H4N5	EPI_ISL_63547
A/mallard/Interior Alaska/7MP1050R1/2007(H4N6)	North American lineage	Wild Anseriformes	2006-2010	North America	H4N6	EPI_ISL_63546
A/mallard/Interior Alaska/7MP0901R1/2007(H4N6)	North American lineage	Wild Anseriformes	2006-2010	North America	H4N6	EPI_ISL_85158
A/mallard/Interior Alaska/7MP0512/2007(H4N6)	North American lineage	Wild Anseriformes	2006-2010	North America	H4N6	EPI_ISL_84636
A/mallard/Interior Alaska/7MP0372/2007(H4N6)	North American lineage	Wild Anseriformes	2006-2010	North America	H4N6	EPI_ISL_63544
A/mallard/Interior Alaska/6MP1096R2/2006(H4N6)	North American lineage	Wild Anseriformes	2006-2010	North America	H4N6	EPI_ISL_86211
A/mallard/Interior Alaska/6MP0956R1/2006(H4N6)	North American lineage	Wild Anseriformes	2006-2010	North America	H4N6	EPI_ISL_85081
A/mallard/Interior Alaska/6MP0891/2006(H4N6)	North American lineage	Wild Anseriformes	2006-2010	North America	H4N6	EPI_ISL_85073
A/mallard/Interior Alaska/6MP0745/2006(H4N6)	North American lineage	Wild Anseriformes	2006-2010	North America	H4N6	EPI_ISL_85054
A/mallard/Interior Alaska/6/2007(H4N6)	North American lineage	Wild Anseriformes	2006-2010	North America	H4N6	EPI_ISL_63660
A/mallard/Interior Alaska/4/2007(H4N6)	North American lineage	Wild Anseriformes	2006-2010	North America	H4N6	EPI_ISL_63664
A/mallard/Interior Alaska/3/2007(H4N6)	North American lineage	Wild Anseriformes	2006-2010	North America	H4N6	EPI_ISL_63663
A/mallard/Interior Alaska/2/2007(H4N6)	North American lineage	Wild Anseriformes	2006-2010	North America	H4N6	EPI_ISL_63539
A/mallard/Interior Alaska/12ML00831/2014(H4N6)	North American lineage	Wild Anseriformes	2011-2015	North America	H4N6	EPI_ISL_258632
A/mallard/Interior Alaska/11ML00030/2011(H4N6)	North American lineage	Wild Anseriformes	2011-2015	North America	H4N6	EPI_ISL_208443
A/mallard/Interior Alaska/11GS00021/2011(H4N6)	North American lineage	Wild Anseriformes	2011-2015	North America	H4N6	EPI_ISL_208321
A/mallard/Interior Alaska/11GS00015/2011(H4N6)	North American lineage	Wild Anseriformes	2011-2015	North America	H4N6	EPI_ISL_208320
A/mallard/Interior Alaska/11CH00019/2011(H4N6)	North American lineage	Wild Anseriformes	2011-2015	North America	H4N6	EPI_ISL_208317
A/mallard/Interior Alaska/11CH00007/2011(H4N6)	North American lineage	Wild Anseriformes	2011-2015	North America	H4N6	EPI_ISL_208308
A/mallard/Interior Alaska/11BM03901/2011(H4N6)	North American lineage	Wild Anseriformes	2011-2015	North America	H4N6	EPI_ISL_208304
A/mallard/Interior Alaska/11BM03735/2011(H4N6)	North American lineage	Wild Anseriformes	2011-2015	North America	H4N6	EPI_ISL_208186
A/mallard/Interior Alaska/11BM03599/2011(H4N6)	North American lineage	Wild Anseriformes	2011-2015	North America	H4N6	EPI_ISL_208183
A/mallard/Interior Alaska/11BM03102/2011(H4N6)	North American lineage	Wild Anseriformes	2011-2015	North America	H4N6	EPI_ISL_208174
A/mallard/Interior Alaska/11BM02991/2011(H4N6)	North American lineage	Wild Anseriformes	2011-2015	North America	H4N6	EPI_ISL_208173
A/mallard/Interior Alaska/11BM02703/2011(H4N6)	North American lineage	Wild Anseriformes	2011-2015	North America	H4N6	EPI_ISL_208170
A/mallard/Interior Alaska/11BM02557/2011(H4N6)	North American lineage	Wild Anseriformes	2011-2015	North America	H4N6	EPI_ISL_208139
A/mallard/Interior Alaska/11BM02099/2011(H4N6)	North American lineage	Wild Anseriformes	2011-2015	North America	H4N6	EPI_ISL_208137
A/mallard/Interior Alaska/11BM02089/2011(H4N6)	North American lineage	Wild Anseriformes	2011-2015	North America	H4N6	EPI_ISL_208136
A/mallard/Interior Alaska/11BM01180/2011(H4N6)	North American lineage	Wild Anseriformes	2011-2015	North America	H4N6	EPI_ISL_208133
A/mallard/Interior Alaska/11BM01179/2011(H4N6)	North American lineage	Wild Anseriformes	2011-2015	North America	H4N6	EPI_ISL_208132
A/mallard/Interior Alaska/10CH00021R0/2010(H4N6)	North American lineage	Wild Anseriformes	2006-2010	North America	H4N6	EPI_ISL_141989
A/mallard/Interior Alaska/10BM12308R0/2010(H4N6)	North American lineage	Wild Anseriformes	2006-2010	North America	H4N6	EPI_ISL_142051
A/mallard/Interior Alaska/10BM10864R0/2010(H4N6)	North American lineage	Wild Anseriformes	2006-2010	North America	H4N6	EPI_ISL_141996
A/mallard/Interior Alaska/10BM10176R0/2010(H4N6)	North American lineage	Wild Anseriformes	2006-2010	North America	H4N6	EPI_ISL_141993
A/mallard/Interior Alaska/10BM10173R0/2010(H4N6)	North American lineage	Wild Anseriformes	2006-2010	North America	H4N6	EPI_ISL_141988
A/mallard/Interior Alaska/10BM09570R0/2010(H4N6)	North American lineage	Wild Anseriformes	2006-2010	North America	H4N6	EPI_ISL_141979
A/mallard/Interior Alaska/10BM09562R0/2010(H4N6)	North American lineage	Wild Anseriformes	2006-2010	North America	H4N6	EPI_ISL_141978
A/mallard/Interior Alaska/10BM08828R0/2010(H4N6)	North American lineage	Wild Anseriformes	2006-2010	North America	H4N6	EPI_ISL_141969
A/mallard/Interior Alaska/10BM08622R0/2010(H4N6)	North American lineage	Wild Anseriformes	2006-2010	North America	H4N6	EPI_ISL_141968
A/mallard/Interior Alaska/10BM07971R0/2010(H4N6)	North American lineage	Wild Anseriformes	2006-2010	North America	H4N6	EPI_ISL_141961
A/mallard/Interior Alaska/10BM07777R0/2010(H4N6)	North American lineage	Wild Anseriformes	2006-2010	North America	H4N6	EPI_ISL_141950
A/mallard/Interior Alaska/10BM06461R0/2010(H4N6)	North American lineage	Wild Anseriformes	2006-2010	North America	H4N6	EPI_ISL_137970
A/mallard/Interior Alaska/10BM06460R0/2010(H4N6)	North American lineage	Wild Anseriformes	2006-2010	North America	H4N6	EPI_ISL_137969
A/mallard/Interior Alaska/10BM06459R0/2010(H4N6)	North American lineage	Wild Anseriformes	2006-2010	North America	H4N6	EPI_ISL_137968
A/mallard/Interior Alaska/10BM06456R0/2010(H4N6)	North American lineage	Wild Anseriformes	2006-2010	North America	H4N6	EPI_ISL_137967
A/mallard/Interior Alaska/10BM06455R0/2010(H4N6)	North American lineage	Wild Anseriformes	2006-2010	North America	H4N6	EPI_ISL_137966
A/mallard/Interior Alaska/10BM06454R0/2010(H4N6)	North American lineage	Wild Anseriformes	2006-2010	North America	H4N6	EPI_ISL_137965
A/mallard/Interior Alaska/10BM06452R0/2010(H4N6)	North American lineage	Wild Anseriformes	2006-2010	North America	H4N6	EPI_ISL_137964
A/mallard/Interior Alaska/10BM06450R0/2010(H4N6)	North American lineage	Wild Anseriformes	2006-2010	North America	H4N6	EPI_ISL_137963
A/mallard/Interior Alaska/10BM06448R0/2010(H4N6)	North American lineage	Wild Anseriformes	2006-2010	North America	H4N6	EPI_ISL_137962
A/mallard/Interior Alaska/10BM05337R0/2010(H4N6)	North American lineage	Wild Anseriformes	2006-2010	North America	H4N6	EPI_ISL_137943
A/mallard/Interior Alaska/10BM05249R0/2010(H4N6)	North American lineage	Wild Anseriformes	2006-2010	North America	H4N6	EPI_ISL_137941
A/mallard/Interior Alaska/10BM05247R0/2010(H4N6)	North American lineage	Wild Anseriformes	2006-2010	North America	H4N6	EPI_ISL_137940
A/mallard/Interior Alaska/10BM04988R0/2010(H4N6)	North American lineage	Wild Anseriformes	2006-2010	North America	H4N6	EPI_ISL_137944
A/mallard/Interior Alaska/10BM04626R0/2010(H4N6)	North American lineage	Wild Anseriformes	2006-2010	North America	H4N6	EPI_ISL_137537
A/mallard/Interior Alaska/10BM04624R0/2010(H4N6)	North American lineage	Wild Anseriformes	2006-2010	North America	H4N6	EPI_ISL_137536
A/mallard/Interior Alaska/10BM04623R0/2010(H4N6)	North American lineage	Wild Anseriformes	2006-2010	North America	H4N6	EPI_ISL_137535
A/mallard/Interior Alaska/10BM04618R0/2010(H4N6)	North American lineage	Wild Anseriformes	2006-2010	North America	H4N6	EPI_ISL_137534
A/mallard/Interior Alaska/10BM03979R0/2010(H4N6)	North American lineage	Wild Anseriformes	2006-2010	North America	H4N6	EPI_ISL_133771
A/mallard/Interior Alaska/10BM02644R0/2010(H4N6)	North American lineage	Wild Anseriformes	2006-2010	North America	H4N6	EPI_ISL_133765
A/mallard/Interior Alaska/10BM02530R0/2010(H4N6)	North American lineage	Wild Anseriformes	2006-2010	North America	H4N6	EPI_ISL_133758
A/mallard/Interior Alaska/1/2007(H4N5)	North American lineage	Wild Anseriformes	2006-2010	North America	H4N5	EPI_ISL_30018
A/Mallard/Illinois/17OS2601/2017(H4N6)	North American lineage	Wild Anseriformes	2016-2020	North America	H4N6	EPI_ISL_393471
A/mallard/Illinois/12OS4808/2012(H4N8)	North American lineage	Wild Anseriformes	2011-2015	North America	H4N8	EPI_ISL_189536
A/mallard/Illinois/11OS4311/2011(H4N2)	North American lineage	Wild Anseriformes	2011-2015	North America	H4N2	EPI_ISL_158455
A/mallard/Illinois/08OS2315/2008(H4N6)	North American lineage	Wild Anseriformes	2006-2010	North America	H4N6	EPI_ISL_85176
A/mallard/Idaho/ND0002646/2013(H4N6)	North American lineage	Wild Anseriformes	2011-2015	North America	H4N6	EPI_ISL_166431
A/mallard/Idaho/ND0002645/2013(H4N6)	North American lineage	Wild Anseriformes	2011-2015	North America	H4N6	EPI_ISL_166430
A/mallard/Idaho/ND0002643/2013(H4N8)	North American lineage	Wild Anseriformes	2011-2015	North America	H4N8	EPI_ISL_166428
A/mallard/Idaho/ND0002641/2013(H4N6)	North American lineage	Wild Anseriformes	2011-2015	North America	H4N6	EPI_ISL_166427
A/mallard/Idaho/ND0002640/2013(H4N6)	North American lineage	Wild Anseriformes	2011-2015	North America	H4N6	EPI_ISL_166425
A/Mallard/Hubei/chenhu VI109/2015(H4N8)	Eurasian lineage	Wild Anseriformes	2011-2015	Asia	H4N8	EPI_ISL_212419
A/Mallard/Germany/1240/1/2007(H4N6)	Eurasian lineage	Wild Anseriformes	2006-2010	Europe	H4N6	EPI_ISL_90290
A/mallard/Finland/10952/2008(H4N5)	Eurasian lineage	Wild Anseriformes	2006-2010	Europe	H4N5	EPI_ISL_163879
A/mallard/Finland/10944/2009(H4N8)	Eurasian lineage	Wild Anseriformes	2006-2010	Europe	H4N8	EPI_ISL_163878
A/Mallard/Denmark/19753-36p1w/2016(H4N6)	Eurasian lineage	Wild Anseriformes	2016-2020	Europe	H4N6	EPI_ISL_4031454
A/mallard/Czech Republic/13579-84K/2010(H4N6)	Eurasian lineage	Wild Anseriformes	2006-2010	Europe	H4N6	EPI_ISL_89981
A/mallard/Czech Republic/12652/2007(H4N6)	Eurasian lineage	Wild Anseriformes	2006-2010	Europe	H4N6	EPI_ISL_63526
A/Mallard/Colorado/AH0026547I.4.A/2015(H4N6)	North American lineage	Wild Anseriformes	2011-2015	North America	H4N6	EPI_ISL_701000
A/Mallard/Colorado/AH0026134I.4.A/2015(H4N2)	North American lineage	Wild Anseriformes	2011-2015	North America	H4N2	EPI_ISL_701593
A/mallard/Chile/C948/2015(H4N2)	North American lineage	Wild Anseriformes	2011-2015	South America	H4N2	EPI_ISL_222692
A/mallard/California/UCD980/2015(H4N8)	North American lineage	Wild Anseriformes	2011-2015	North America	H4N8	EPI_ISL_261413
A/mallard/California/UCD955/2015(H4N6)	North American lineage	Wild Anseriformes	2011-2015	North America	H4N6	EPI_ISL_261426
A/mallard/California/UCD833/2015(H4N6)	North American lineage	Wild Anseriformes	2011-2015	North America	H4N6	EPI_ISL_230087
A/mallard/California/UCD809/2015(H4N6)	North American lineage	Wild Anseriformes	2011-2015	North America	H4N6	EPI_ISL_230083
A/mallard/California/UCD806/2015(H4N6)	North American lineage	Wild Anseriformes	2011-2015	North America	H4N6	EPI_ISL_230091
A/mallard/California/UCD800/2015(H4N6)	North American lineage	Wild Anseriformes	2011-2015	North America	H4N6	EPI_ISL_261412
A/mallard/California/UCD707/2015(H4N6)	North American lineage	Wild Anseriformes	2011-2015	North America	H4N6	EPI_ISL_230069
A/mallard/California/UCD686/2015(H4N6)	North American lineage	Wild Anseriformes	2011-2015	North America	H4N6	EPI_ISL_230081
A/mallard/California/UCD360/2014(H4N6)	North American lineage	Wild Anseriformes	2011-2015	North America	H4N6	EPI_ISL_261434
A/mallard/California/GL30/2005(H4N6)	North American lineage	Wild Anseriformes	2001-2005	North America	H4N6	EPI_ISL_64889
A/Mallard/California/D1610190/2016(H4N6)	North American lineage	Wild Anseriformes	2016-2020	North America	H4N6	EPI_ISL_378298
A/mallard/California/9573/2008(H4N6)	North American lineage	Wild Anseriformes	2006-2010	North America	H4N6	EPI_ISL_94224
A/mallard/California/7766/2008(H4N6)	North American lineage	Wild Anseriformes	2006-2010	North America	H4N6	EPI_ISL_30047
A/mallard/California/6772/2008(H4N6)	North American lineage	Wild Anseriformes	2006-2010	North America	H4N6	EPI_ISL_94236
A/mallard/California/5495/2009(H4N2)	North American lineage	Wild Anseriformes	2006-2010	North America	H4N2	EPI_ISL_94173
A/mallard/California/5271/2009(H4N6)	North American lineage	Wild Anseriformes	2006-2010	North America	H4N6	EPI_ISL_94177
A/mallard/California/5192/2009(H4N2)	North American lineage	Wild Anseriformes	2006-2010	North America	H4N2	EPI_ISL_94169
A/mallard/California/3474/2012(H4N6)	North American lineage	Wild Anseriformes	2011-2015	North America	H4N6	EPI_ISL_150343
A/mallard/California/3471/2012(H4N6)	North American lineage	Wild Anseriformes	2011-2015	North America	H4N6	EPI_ISL_150342
A/mallard/California/3460/2012(H4N6)	North American lineage	Wild Anseriformes	2011-2015	North America	H4N6	EPI_ISL_150341
A/mallard/California/3418/2012(H4N6)	North American lineage	Wild Anseriformes	2011-2015	North America	H4N6	EPI_ISL_150344
A/mallard/California/3414/2012(H4N6)	North American lineage	Wild Anseriformes	2011-2015	North America	H4N6	EPI_ISL_150339
A/mallard/California/3332/2012(H4N6)	North American lineage	Wild Anseriformes	2011-2015	North America	H4N6	EPI_ISL_150337
A/mallard/California/3166/2012(H4N6)	North American lineage	Wild Anseriformes	2011-2015	North America	H4N6	EPI_ISL_150327
A/mallard/California/3100/2012(H4N6)	North American lineage	Wild Anseriformes	2011-2015	North America	H4N6	EPI_ISL_150305
A/mallard/California/2594V/2011(H4N6)	North American lineage	Wild Anseriformes	2011-2015	North America	H4N6	EPI_ISL_135114
A/mallard/California/2594P/2011(H4N6)	North American lineage	Wild Anseriformes	2011-2015	North America	H4N6	EPI_ISL_135113
A/mallard/California/2590V/2011(H4N6)	North American lineage	Wild Anseriformes	2011-2015	North America	H4N6	EPI_ISL_135112
A/mallard/California/2589V/2011(H4N1)	North American lineage	Wild Anseriformes	2011-2015	North America	H4N1	EPI_ISL_135111
A/mallard/California/2589P/2011(H4N1)	North American lineage	Wild Anseriformes	2011-2015	North America	H4N1	EPI_ISL_135110
A/mallard/California/2584V/2011(H4N9)	North American lineage	Wild Anseriformes	2011-2015	North America	H4N9	EPI_ISL_135109
A/mallard/California/2584P/2011(H4N9)	North American lineage	Wild Anseriformes	2011-2015	North America	H4N9	EPI_ISL_135108
A/mallard/California/2566P/2011(H4N8)	North American lineage	Wild Anseriformes	2011-2015	North America	H4N8	EPI_ISL_135095
A/mallard/California/2563V/2011(H4N6)	North American lineage	Wild Anseriformes	2011-2015	North America	H4N6	EPI_ISL_135094
A/mallard/California/2563P/2011(H4N6)	North American lineage	Wild Anseriformes	2011-2015	North America	H4N6	EPI_ISL_135093
A/mallard/California/2552V/2011(H4N8)	North American lineage	Wild Anseriformes	2011-2015	North America	H4N8	EPI_ISL_135086
A/mallard/California/2533V/2011(H4N6)	North American lineage	Wild Anseriformes	2011-2015	North America	H4N6	EPI_ISL_135075
A/mallard/California/2532V/2011(H4N6)	North American lineage	Wild Anseriformes	2011-2015	North America	H4N6	EPI_ISL_135074
A/mallard/California/2525P/2011(H4N6)	North American lineage	Wild Anseriformes	2011-2015	North America	H4N6	EPI_ISL_135070
A/mallard/California/1523/2010(H4N6)	North American lineage	Wild Anseriformes	2006-2010	North America	H4N6	EPI_ISL_125795
A/mallard/California/1297/2010(H4N6)	North American lineage	Wild Anseriformes	2006-2010	North America	H4N6	EPI_ISL_125808
A/mallard/California/1289/2010(H4N6)	North American lineage	Wild Anseriformes	2006-2010	North America	H4N6	EPI_ISL_94155
A/mallard/California/1210/2010(H4N6)	North American lineage	Wild Anseriformes	2006-2010	North America	H4N6	EPI_ISL_94158
A/mallard/California/1188/2010(H4N6)	North American lineage	Wild Anseriformes	2006-2010	North America	H4N6	EPI_ISL_94156
A/mallard/California/1156/2010(H4N6)	North American lineage	Wild Anseriformes	2006-2010	North America	H4N6	EPI_ISL_94159
A/mallard/California/1154/2010(H4N6)	North American lineage	Wild Anseriformes	2006-2010	North America	H4N6	EPI_ISL_129923
A/mallard/California/11095/2008(H4N6)	North American lineage	Wild Anseriformes	2006-2010	North America	H4N6	EPI_ISL_94222
A/mallard/Beijing/6/2016(H4N6)	Eurasian lineage	Wild Anseriformes	2016-2020	Asia	H4N6	EPI_ISL_280492
A/mallard/Beijing/25/2016(H4N6)	Eurasian lineage	Wild Anseriformes	2016-2020	Asia	H4N6	EPI_ISL_280495
A/mallard/Beijing/21/2011(H4N6)	Eurasian lineage	Wild Anseriformes	2011-2015	Asia	H4N6	EPI_ISL_379253
A/mallard/Beijing/16/2016(H4N6)	Eurasian lineage	Wild Anseriformes	2016-2020	Asia	H4N6	EPI_ISL_280494
A/mallard/Beijing/10/2016(H4N6)	Eurasian lineage	Wild Anseriformes	2016-2020	Asia	H4N6	EPI_ISL_280493
A/mallard/Arkansas/AI09-5944/2009(H4N8)	North American lineage	Wild Anseriformes	2006-2010	North America	H4N8	EPI_ISL_141242
A/mallard/Alberta/94/2017(H4N6)	North American lineage	Wild Anseriformes	2016-2020	North America	H4N6	EPI_ISL_381375
A/mallard/Alberta/93/2017(H4N6)	North American lineage	Wild Anseriformes	2016-2020	North America	H4N6	EPI_ISL_328334
A/mallard/Alberta/85/2017(H4N6)	North American lineage	Wild Anseriformes	2016-2020	North America	H4N6	EPI_ISL_328317
A/mallard/Alberta/79/2017(H4N6)	North American lineage	Wild Anseriformes	2016-2020	North America	H4N6	EPI_ISL_328284
A/mallard/Alberta/75/2017(H4N6)	North American lineage	Wild Anseriformes	2016-2020	North America	H4N6	EPI_ISL_328290
A/mallard/Alberta/73/2017(H4N6)	North American lineage	Wild Anseriformes	2016-2020	North America	H4N6	EPI_ISL_328308
A/mallard/Alberta/69/2017(H4N6)	North American lineage	Wild Anseriformes	2016-2020	North America	H4N6	EPI_ISL_328281
A/mallard/Alberta/67/2017(H4N6)	North American lineage	Wild Anseriformes	2016-2020	North America	H4N6	EPI_ISL_381388
A/mallard/Alberta/66/2005(H4N6)	North American lineage	Wild Anseriformes	2001-2005	North America	H4N6	EPI_ISL_99312
A/mallard/Alberta/65/2017(H4N6)	North American lineage	Wild Anseriformes	2016-2020	North America	H4N6	EPI_ISL_328371
A/mallard/Alberta/63/2017(H4N6)	North American lineage	Wild Anseriformes	2016-2020	North America	H4N6	EPI_ISL_328280
A/mallard/Alberta/61/2017(H4N6)	North American lineage	Wild Anseriformes	2016-2020	North America	H4N6	EPI_ISL_328285
A/Mallard/Alberta/594/2021(H4N6)	North American lineage	Wild Anseriformes	2021-2022	North America	H4N6	EPI_ISL_381409
A/mallard/Alberta/594/2017(H4N6)	North American lineage	Wild Anseriformes	2016-2020	North America	H4N6	EPI_ISL_707282
A/mallard/Alberta/59/2017(H4N6)	North American lineage	Wild Anseriformes	2016-2020	North America	H4N6	EPI_ISL_328333
A/mallard/Alberta/575/1986(H4N6)	North American lineage	Wild Anseriformes	≤ 2000	North America	H4N6	EPI_ISL_99477
A/Mallard/Alberta/551/2021(H4N6)	North American lineage	Wild Anseriformes	2021-2022	North America	H4N6	EPI_ISL_16215546
A/Mallard/Alberta/533/2021(H4N6)	North American lineage	Wild Anseriformes	2021-2022	North America	H4N6	EPI_ISL_16215568
A/mallard/Alberta/515/2015(H4N6)	North American lineage	Wild Anseriformes	2011-2015	North America	H4N6	EPI_ISL_273608
A/mallard/Alberta/501/2017(H4N6)	North American lineage	Wild Anseriformes	2016-2020	North America	H4N6	EPI_ISL_381394
A/mallard/Alberta/498/2017(H4N6)	North American lineage	Wild Anseriformes	2016-2020	North America	H4N6	EPI_ISL_381408
A/mallard/Alberta/49/2017(H4N6)	North American lineage	Wild Anseriformes	2016-2020	North America	H4N6	EPI_ISL_328374
A/Mallard/Alberta/457/2021(H4N6)	North American lineage	Wild Anseriformes	2021-2022	North America	H4N6	EPI_ISL_16215566
A/mallard/Alberta/455/2015(H4N5)	North American lineage	Wild Anseriformes	2011-2015	North America	H4N5	EPI_ISL_273593
A/mallard/Alberta/445/2017(H4N6)	North American lineage	Wild Anseriformes	2016-2020	North America	H4N6	EPI_ISL_327356
A/mallard/Alberta/440/2017(H4N6)	North American lineage	Wild Anseriformes	2016-2020	North America	H4N6	EPI_ISL_327381
A/mallard/Alberta/438/2017(H4N6)	North American lineage	Wild Anseriformes	2016-2020	North America	H4N6	EPI_ISL_327352
A/mallard/Alberta/436/2017(H4N6)	North American lineage	Wild Anseriformes	2016-2020	North America	H4N6	EPI_ISL_327374
A/mallard/Alberta/43/1995(H4N6)	North American lineage	Wild Anseriformes	≤ 2000	North America	H4N6	EPI_ISL_99405
A/mallard/Alberta/413/2017(H4N6)	North American lineage	Wild Anseriformes	2016-2020	North America	H4N6	EPI_ISL_327358
A/mallard/Alberta/382/2017(H4N6)	North American lineage	Wild Anseriformes	2016-2020	North America	H4N6	EPI_ISL_327371
A/mallard/Alberta/38/2001(H4N6)	North American lineage	Wild Anseriformes	2001-2005	North America	H4N6	EPI_ISL_99509
A/mallard/Alberta/37/2017(H4N6)	North American lineage	Wild Anseriformes	2016-2020	North America	H4N6	EPI_ISL_328332
A/mallard/Alberta/356/2017(H4N6)	North American lineage	Wild Anseriformes	2016-2020	North America	H4N6	EPI_ISL_327368
A/mallard/Alberta/35/2001(H4N6)	North American lineage	Wild Anseriformes	2001-2005	North America	H4N6	EPI_ISL_99344
A/mallard/Alberta/330/2007(H4N6)	North American lineage	Wild Anseriformes	2006-2010	North America	H4N6	EPI_ISL_99265
A/mallard/Alberta/32/2017(H4N6)	North American lineage	Wild Anseriformes	2016-2020	North America	H4N6	EPI_ISL_328351
A/mallard/Alberta/311/2018(H4N6)	North American lineage	Wild Anseriformes	2016-2020	North America	H4N6	EPI_ISL_366393
A/mallard/Alberta/311/2017(H4N6)	North American lineage	Wild Anseriformes	2016-2020	North America	H4N6	EPI_ISL_327347
A/mallard/Alberta/310/2017(H4N6)	North American lineage	Wild Anseriformes	2016-2020	North America	H4N6	EPI_ISL_327351
A/mallard/Alberta/31/2017(H4N6)	North American lineage	Wild Anseriformes	2016-2020	North America	H4N6	EPI_ISL_381373
A/mallard/Alberta/305/2018(H4N6)	North American lineage	Wild Anseriformes	2016-2020	North America	H4N6	EPI_ISL_366392
A/mallard/Alberta/303/2017(H4N6)	North American lineage	Wild Anseriformes	2016-2020	North America	H4N6	EPI_ISL_327342
A/mallard/Alberta/300/1977(H4N3)	North American lineage	Wild Anseriformes	≤ 2000	North America	H4N3	EPI_ISL_4444
A/mallard/Alberta/30/98(H4N6)	North American lineage	Wild Anseriformes	≤ 2000	North America	H4N6	EPI_ISL_4064
A/mallard/Alberta/30/2001(H4N8)	North American lineage	Wild Anseriformes	2001-2005	North America	H4N8	EPI_ISL_8860
A/mallard/Alberta/299/2018(H4N6)	North American lineage	Wild Anseriformes	2016-2020	North America	H4N6	EPI_ISL_366391
A/mallard/Alberta/297/2006(H4N6)	North American lineage	Wild Anseriformes	2006-2010	North America	H4N6	EPI_ISL_99288
A/mallard/Alberta/296/1996(H4N6)	North American lineage	Wild Anseriformes	≤ 2000	North America	H4N6	EPI_ISL_99399
A/mallard/Alberta/295/98(H4N6)	North American lineage	Wild Anseriformes	≤ 2000	North America	H4N6	EPI_ISL_4063
A/mallard/Alberta/280/1977(H4N6)	North American lineage	Wild Anseriformes	≤ 2000	North America	H4N6	EPI_ISL_379216
A/mallard/Alberta/278/2018(H4N6)	North American lineage	Wild Anseriformes	2016-2020	North America	H4N6	EPI_ISL_366390
A/mallard/Alberta/273/2017(H4N6)	North American lineage	Wild Anseriformes	2016-2020	North America	H4N6	EPI_ISL_379979
A/mallard/Alberta/270/2008(H4N6)	North American lineage	Wild Anseriformes	2006-2010	North America	H4N6	EPI_ISL_99254
A/mallard/Alberta/258/2006(H4N6)	North American lineage	Wild Anseriformes	2006-2010	North America	H4N6	EPI_ISL_99291
A/mallard/Alberta/255/2017(H4N6)	North American lineage	Wild Anseriformes	2016-2020	North America	H4N6	EPI_ISL_381379
A/mallard/Alberta/254/2006(H4N6)	North American lineage	Wild Anseriformes	2006-2010	North America	H4N6	EPI_ISL_99293
A/mallard/Alberta/254/2003(H4N6)	North American lineage	Wild Anseriformes	2001-2005	North America	H4N6	EPI_ISL_5784
A/mallard/Alberta/253/2017(H4N6)	North American lineage	Wild Anseriformes	2016-2020	North America	H4N6	EPI_ISL_381384
A/mallard/Alberta/251/2017(H4N6)	North American lineage	Wild Anseriformes	2016-2020	North America	H4N6	EPI_ISL_381377
A/mallard/Alberta/251/2004(H4N6)	North American lineage	Wild Anseriformes	2001-2005	North America	H4N6	EPI_ISL_99329
A/mallard/Alberta/249/2017(H4N6)	North American lineage	Wild Anseriformes	2016-2020	North America	H4N6	EPI_ISL_381391
A/mallard/Alberta/246/2006(H4N6)	North American lineage	Wild Anseriformes	2006-2010	North America	H4N6	EPI_ISL_99294
A/mallard/Alberta/245/2017(H4N6)	North American lineage	Wild Anseriformes	2016-2020	North America	H4N6	EPI_ISL_381365
A/mallard/Alberta/243/2017(H4N6)	North American lineage	Wild Anseriformes	2016-2020	North America	H4N6	EPI_ISL_381383
A/mallard/Alberta/241/2017(H4N6)	North American lineage	Wild Anseriformes	2016-2020	North America	H4N6	EPI_ISL_381381
A/mallard/Alberta/237/2003(H4N6)	North American lineage	Wild Anseriformes	2001-2005	North America	H4N6	EPI_ISL_99333
A/mallard/Alberta/235/1999(H4N6)	North American lineage	Wild Anseriformes	≤ 2000	North America	H4N6	EPI_ISL_99350
A/mallard/Alberta/234/2017(H4N6)	North American lineage	Wild Anseriformes	2016-2020	North America	H4N6	EPI_ISL_381380
A/mallard/Alberta/233/2017(H4N6)	North American lineage	Wild Anseriformes	2016-2020	North America	H4N6	EPI_ISL_381372
A/mallard/Alberta/233/2003(H4N6)	North American lineage	Wild Anseriformes	2001-2005	North America	H4N6	EPI_ISL_99334
A/mallard/Alberta/232/2017(H4N6)	North American lineage	Wild Anseriformes	2016-2020	North America	H4N6	EPI_ISL_381363
A/mallard/Alberta/231/2017(H4N6)	North American lineage	Wild Anseriformes	2016-2020	North America	H4N6	EPI_ISL_381397
A/mallard/Alberta/229/2017(H4N6)	North American lineage	Wild Anseriformes	2016-2020	North America	H4N6	EPI_ISL_328343
A/mallard/Alberta/228/2017(H4N6)	North American lineage	Wild Anseriformes	2016-2020	North America	H4N6	EPI_ISL_381396
A/mallard/Alberta/227/2017(H4N6)	North American lineage	Wild Anseriformes	2016-2020	North America	H4N6	EPI_ISL_328335
A/mallard/Alberta/226/2004(H4N6)	North American lineage	Wild Anseriformes	2001-2005	North America	H4N6	EPI_ISL_99331
A/mallard/Alberta/225/2017(H4N6)	North American lineage	Wild Anseriformes	2016-2020	North America	H4N6	EPI_ISL_328346
A/mallard/Alberta/224/2016(H4N6)	North American lineage	Wild Anseriformes	2016-2020	North America	H4N6	EPI_ISL_273572
A/mallard/Alberta/223/1979(H4N2)	North American lineage	Wild Anseriformes	≤ 2000	North America	H4N2	EPI_ISL_608
A/mallard/Alberta/209/1977(H4N8)	North American lineage	Wild Anseriformes	≤ 2000	North America	H4N8	EPI_ISL_143735
A/Mallard/Alberta/205/2021(H4N6)	North American lineage	Wild Anseriformes	2021-2022	North America	H4N6	EPI_ISL_16215440
A/Mallard/Alberta/202/2021(H4N6)	North American lineage	Wild Anseriformes	2021-2022	North America	H4N6	EPI_ISL_16215531
A/mallard/Alberta/201/2017(H4N6)	North American lineage	Wild Anseriformes	2016-2020	North America	H4N6	EPI_ISL_381364
A/mallard/Alberta/199/2017(H4N6)	North American lineage	Wild Anseriformes	2016-2020	North America	H4N6	EPI_ISL_328321
A/mallard/Alberta/197/2017(H4N6)	North American lineage	Wild Anseriformes	2016-2020	North America	H4N6	EPI_ISL_327373
A/mallard/Alberta/195/2017(H4N6)	North American lineage	Wild Anseriformes	2016-2020	North America	H4N6	EPI_ISL_327355
A/mallard/Alberta/191/2017(H4N6)	North American lineage	Wild Anseriformes	2016-2020	North America	H4N6	EPI_ISL_327343
A/mallard/Alberta/189/2017(H4N6)	North American lineage	Wild Anseriformes	2016-2020	North America	H4N6	EPI_ISL_327340
A/mallard/Alberta/187/2017(H4N6)	North American lineage	Wild Anseriformes	2016-2020	North America	H4N6	EPI_ISL_327392
A/mallard/Alberta/186/2017(H4N6)	North American lineage	Wild Anseriformes	2016-2020	North America	H4N6	EPI_ISL_327370
A/mallard/Alberta/185/2017(H4N6)	North American lineage	Wild Anseriformes	2016-2020	North America	H4N6	EPI_ISL_327413
A/mallard/Alberta/184/2017(H4N6)	North American lineage	Wild Anseriformes	2016-2020	North America	H4N6	EPI_ISL_327389
A/mallard/Alberta/183/2017(H4N6)	North American lineage	Wild Anseriformes	2016-2020	North America	H4N6	EPI_ISL_327382
A/mallard/Alberta/181/2017(H4N6)	North American lineage	Wild Anseriformes	2016-2020	North America	H4N6	EPI_ISL_327363
A/mallard/Alberta/18/1991(H4N6)	North American lineage	Wild Anseriformes	≤ 2000	North America	H4N6	EPI_ISL_99465
A/mallard/Alberta/178/2017(H4N6)	North American lineage	Wild Anseriformes	2016-2020	North America	H4N6	EPI_ISL_327357
A/Mallard/Alberta/175/2021(H4N6)	North American lineage	Wild Anseriformes	2021-2022	North America	H4N6	EPI_ISL_16215552
A/mallard/Alberta/174/2017(H4N6)	North American lineage	Wild Anseriformes	2016-2020	North America	H4N6	EPI_ISL_327390
A/mallard/Alberta/173/2017(H4N6)	North American lineage	Wild Anseriformes	2016-2020	North America	H4N6	EPI_ISL_328378
A/mallard/Alberta/172/2017(H4N6)	North American lineage	Wild Anseriformes	2016-2020	North America	H4N6	EPI_ISL_328325
A/mallard/Alberta/170/2017(H4N6)	North American lineage	Wild Anseriformes	2016-2020	North America	H4N6	EPI_ISL_328363
A/Mallard/Alberta/169/2021(H4N6)	North American lineage	Wild Anseriformes	2021-2022	North America	H4N6	EPI_ISL_16215561
A/mallard/Alberta/160/2007(H4N6)	North American lineage	Wild Anseriformes	2006-2010	North America	H4N6	EPI_ISL_99270
A/mallard/Alberta/157/1977(H4N6)	North American lineage	Wild Anseriformes	≤ 2000	North America	H4N6	EPI_ISL_379215
A/Mallard/Alberta/149/2021(H4N6)	North American lineage	Wild Anseriformes	2021-2022	North America	H4N6	EPI_ISL_16215550
A/mallard/Alberta/145/2007(H4N6)	North American lineage	Wild Anseriformes	2006-2010	North America	H4N6	EPI_ISL_99272
A/mallard/Alberta/138/2017(H4N6)	North American lineage	Wild Anseriformes	2016-2020	North America	H4N6	EPI_ISL_328364
A/mallard/Alberta/137/2017(H4N6)	North American lineage	Wild Anseriformes	2016-2020	North America	H4N6	EPI_ISL_328339
A/mallard/Alberta/136/00(H4N6)	North American lineage	Wild Anseriformes	≤ 2000	North America	H4N6	EPI_ISL_4052
A/mallard/Alberta/135/2017(H4N6)	North American lineage	Wild Anseriformes	2016-2020	North America	H4N6	EPI_ISL_328347
A/mallard/Alberta/133/2017(H4N6)	North American lineage	Wild Anseriformes	2016-2020	North America	H4N6	EPI_ISL_328286
A/mallard/Alberta/132/2017(H4N6)	North American lineage	Wild Anseriformes	2016-2020	North America	H4N6	EPI_ISL_328336
A/mallard/Alberta/131/2017(H4N6)	North American lineage	Wild Anseriformes	2016-2020	North America	H4N6	EPI_ISL_328359
A/mallard/Alberta/128/2017(H4N6)	North American lineage	Wild Anseriformes	2016-2020	North America	H4N6	EPI_ISL_328294
A/mallard/Alberta/127/2017(H4N6)	North American lineage	Wild Anseriformes	2016-2020	North America	H4N6	EPI_ISL_328352
A/mallard/Alberta/126/2017(H4N6)	North American lineage	Wild Anseriformes	2016-2020	North America	H4N6	EPI_ISL_328292
A/Mallard/Alberta/125/2021(H4N6)	North American lineage	Wild Anseriformes	2021-2022	North America	H4N6	EPI_ISL_16215352
A/mallard/Alberta/125/2017(H4N6)	North American lineage	Wild Anseriformes	2016-2020	North America	H4N6	EPI_ISL_328362
A/mallard/Alberta/124/2017(H4N6)	North American lineage	Wild Anseriformes	2016-2020	North America	H4N6	EPI_ISL_328282
A/mallard/Alberta/123/2017(H4N6)	North American lineage	Wild Anseriformes	2016-2020	North America	H4N6	EPI_ISL_381367
A/mallard/Alberta/122/2017(H4N6)	North American lineage	Wild Anseriformes	2016-2020	North America	H4N6	EPI_ISL_328326
A/mallard/Alberta/121/2017(H4N6)	North American lineage	Wild Anseriformes	2016-2020	North America	H4N6	EPI_ISL_328383
A/mallard/Alberta/121/2008(H4N6)	North American lineage	Wild Anseriformes	2006-2010	North America	H4N6	EPI_ISL_99255
A/mallard/Alberta/120/2017(H4N6)	North American lineage	Wild Anseriformes	2016-2020	North America	H4N6	EPI_ISL_328340
A/mallard/Alberta/12/1991(H4N6)	North American lineage	Wild Anseriformes	≤ 2000	North America	H4N6	EPI_ISL_99466
A/mallard/Alberta/119/2017(H4N6)	North American lineage	Wild Anseriformes	2016-2020	North America	H4N6	EPI_ISL_328381
A/mallard/Alberta/119/00(H4N6)	North American lineage	Wild Anseriformes	≤ 2000	North America	H4N6	EPI_ISL_4050
A/mallard/Alberta/118/2017(H4N6)	North American lineage	Wild Anseriformes	2016-2020	North America	H4N6	EPI_ISL_328384
A/mallard/Alberta/117/2017(H4N6)	North American lineage	Wild Anseriformes	2016-2020	North America	H4N6	EPI_ISL_397452
A/mallard/Alberta/114/2007(H4N6)	North American lineage	Wild Anseriformes	2006-2010	North America	H4N6	EPI_ISL_99280
A/mallard/Alberta/113/2017(H4N6)	North American lineage	Wild Anseriformes	2016-2020	North America	H4N6	EPI_ISL_328287
A/mallard/Alberta/111/99(H4N6)	North American lineage	Wild Anseriformes	≤ 2000	North America	H4N6	EPI_ISL_4048
A/mallard/Alberta/109/2017(H4N6)	North American lineage	Wild Anseriformes	2016-2020	North America	H4N6	EPI_ISL_328337
A/mallard/ALB/49/1995(H4N6)	North American lineage	Wild Anseriformes	≤ 2000	North America	H4N6	EPI_ISL_8856
A/mallard/ALB/47/1998(H4N1)	North American lineage	Wild Anseriformes	≤ 2000	North America	H4N1	EPI_ISL_8858
A/mallard/Alaska/UGAI15-7564/2015(H4N6)	North American lineage	Wild Anseriformes	2011-2015	North America	H4N6	EPI_ISL_257288
A/mallard/Alaska/UGAI15-7305/2015(H4N6)	North American lineage	Wild Anseriformes	2011-2015	North America	H4N6	EPI_ISL_257277
A/mallard/Alaska/UGAI15-7304/2015(H4N6)	North American lineage	Wild Anseriformes	2011-2015	North America	H4N6	EPI_ISL_257275
A/mallard/Alaska/AH0176781/2021(H4N6)	North American lineage	Wild Anseriformes	2021-2022	North America	H4N6	EPI_ISL_6795361
A/mallard/Alaska/AH0176780/2021(H4N6)	North American lineage	Wild Anseriformes	2021-2022	North America	H4N6	EPI_ISL_6795360
A/mallard/Alaska/984/2012(H4N6)	Eurasian lineage	Wild Anseriformes	2011-2015	North America	H4N6	EPI_ISL_257272
A/mallard/Alaska/898/2014(H4N6)	North American lineage	Wild Anseriformes	2011-2015	North America	H4N6	EPI_ISL_215573
A/mallard/Alaska/849/2013(H4N6)	North American lineage	Wild Anseriformes	2011-2015	North America	H4N6	EPI_ISL_257316
A/mallard/Alaska/7MP1028/2007(H4N8)	North American lineage	Wild Anseriformes	2006-2010	North America	H4N8	EPI_ISL_33927
A/mallard/Alaska/756/2012(H4N6)	North American lineage	Wild Anseriformes	2011-2015	North America	H4N6	EPI_ISL_257262
A/mallard/Alaska/468/2014(H4N6)	North American lineage	Wild Anseriformes	2011-2015	North America	H4N6	EPI_ISL_215548
A/mallard/Alaska/44430-193/2008(H4N6)	North American lineage	Wild Anseriformes	2006-2010	North America	H4N6	EPI_ISL_81822
A/mallard/Alaska/44430-148/2008(H4N6)	North American lineage	Wild Anseriformes	2006-2010	North America	H4N6	EPI_ISL_81835
A/mallard/Alaska/44430-040/2008(H4N6)	North American lineage	Wild Anseriformes	2006-2010	North America	H4N6	EPI_ISL_81830
A/mallard/Alaska/44430-031/2008(H4N6)	North American lineage	Wild Anseriformes	2006-2010	North America	H4N6	EPI_ISL_81826
A/mallard/Alaska/44354-831/2007(H4N6)	North American lineage	Wild Anseriformes	2006-2010	North America	H4N6	EPI_ISL_81825
A/mallard/Alaska/44354-830/2007(H4N6)	North American lineage	Wild Anseriformes	2006-2010	North America	H4N6	EPI_ISL_81834
A/mallard/Alaska/44244-158/2006(H4N6)	North American lineage	Wild Anseriformes	2006-2010	North America	H4N6	EPI_ISL_81827
A/mallard/Alaska/44244-148/2006(H4N6)	North American lineage	Wild Anseriformes	2006-2010	North America	H4N6	EPI_ISL_81828
A/mallard/Alaska/44244-130/2006(H4N6)	North American lineage	Wild Anseriformes	2006-2010	North America	H4N6	EPI_ISL_81829
A/mallard/Alaska/44244-010/2006(H4N6)	North American lineage	Wild Anseriformes	2006-2010	North America	H4N6	EPI_ISL_81837
A/mallard/Alaska/44243-097/2006(H4N6)	North American lineage	Wild Anseriformes	2006-2010	North America	H4N6	EPI_ISL_81836
A/mallard/Alaska/44243-071/2006(H4N6)	North American lineage	Wild Anseriformes	2006-2010	North America	H4N6	EPI_ISL_81838
A/mallard/Alaska/44243-025/2006(H4N6)	North American lineage	Wild Anseriformes	2006-2010	North America	H4N6	EPI_ISL_81843
A/mallard/Alaska/44243-016/2006(H4N6)	North American lineage	Wild Anseriformes	2006-2010	North America	H4N6	EPI_ISL_81839
A/mallard/Alaska/417/2014(H4N1)	North American lineage	Wild Anseriformes	2011-2015	North America	H4N1	EPI_ISL_215543
A/Mallard(Anas platyrhynchos)/South Korea/KNU2021-46/2021(H4N6)	Eurasian lineage	Wild Anseriformes	2021-2022	Asia	H4N6	EPI_ISL_14835603
A/Mallard(Anas platyrhynchos)/South Korea/KNU2021-1/2021(H4N6)	Eurasian lineage	Wild Anseriformes	2021-2022	Asia	H4N6	EPI_ISL_14835602
A/mallard duck/Ohio/16OS4989/2016(H4N8)	North American lineage	Wild Anseriformes	2016-2020	North America	H4N8	EPI_ISL_294077
A/mallard duck/Ohio/16OS0961/2016(H4N6)	North American lineage	Wild Anseriformes	2016-2020	North America	H4N6	EPI_ISL_294181
A/mallard duck/Ohio/16OS0950/2016(H4N6)	North American lineage	Wild Anseriformes	2016-2020	North America	H4N6	EPI_ISL_294019
A/mallard duck/Ohio/16OS0942/2016(H4N6)	North American lineage	Wild Anseriformes	2016-2020	North America	H4N6	EPI_ISL_294051
A/mallard duck/Ohio/16OS0911/2016(H4N6)	North American lineage	Wild Anseriformes	2016-2020	North America	H4N6	EPI_ISL_294052
A/mallard duck/Ohio/16OS0908/2016(H4N6)	North American lineage	Wild Anseriformes	2016-2020	North America	H4N6	EPI_ISL_294047
A/mallard duck/Ohio/16OS0857/2016(H4N6)	North American lineage	Wild Anseriformes	2016-2020	North America	H4N6	EPI_ISL_294042
A/mallard duck/Ohio/16OS0839/2016(H4N6)	North American lineage	Wild Anseriformes	2016-2020	North America	H4N6	EPI_ISL_294155
A/mallard duck/Ohio/16OS0818/2016(H4N5)	North American lineage	Wild Anseriformes	2016-2020	North America	H4N5	EPI_ISL_294008
A/mallard duck/Ohio/16OS0797/2016(H4N6)	North American lineage	Wild Anseriformes	2016-2020	North America	H4N6	EPI_ISL_294014
A/mallard duck/Ohio/16OS0732/2016(H4N6)	North American lineage	Wild Anseriformes	2016-2020	North America	H4N6	EPI_ISL_294031
A/mallard duck/Ohio/15OS5358/2015(H4N6)	North American lineage	Wild Anseriformes	2011-2015	North America	H4N6	EPI_ISL_254863
A/mallard duck/Ohio/15OS5251/2015(H4N8)	North American lineage	Wild Anseriformes	2011-2015	North America	H4N8	EPI_ISL_254840
A/mallard duck/New York/194/1982(H4N8)	North American lineage	Wild Anseriformes	≤ 2000	North America	H4N8	EPI_ISL_5863
A/mallard duck/New York/180/1986(H4N9)	North American lineage	Wild Anseriformes	≤ 2000	North America	H4N9	EPI_ISL_5853
A/mallard duck/Netherlands/9/2001(H4N6)	Eurasian lineage	Wild Anseriformes	2001-2005	Europe	H4N6	EPI_ISL_267390
A/mallard duck/Netherlands/70/2008(H4N6)	Eurasian lineage	Wild Anseriformes	2006-2010	Europe	H4N6	EPI_ISL_328994
A/mallard duck/Netherlands/7/2011(H4N6)	Eurasian lineage	Wild Anseriformes	2011-2015	Europe	H4N6	EPI_ISL_243399
A/mallard duck/Netherlands/6/2006(H4N6)	Eurasian lineage	Wild Anseriformes	2006-2010	Europe	H4N6	EPI_ISL_243471
A/mallard duck/Netherlands/55/2008(H4N6)	Eurasian lineage	Wild Anseriformes	2006-2010	Europe	H4N6	EPI_ISL_243637
A/mallard duck/Netherlands/53/2006(H4N2)	Eurasian lineage	Wild Anseriformes	2006-2010	Europe	H4N2	EPI_ISL_267766
A/mallard duck/Netherlands/49/2010(H4N6)	Eurasian lineage	Wild Anseriformes	2006-2010	Europe	H4N6	EPI_ISL_328997
A/mallard duck/Netherlands/35/2015(H4N6)	Eurasian lineage	Wild Anseriformes	2011-2015	Europe	H4N6	EPI_ISL_328962
A/mallard duck/Netherlands/30/2014(H4N6)	Eurasian lineage	Wild Anseriformes	2011-2015	Europe	H4N6	EPI_ISL_243663
A/mallard duck/Netherlands/3/2004(H4N6)	Eurasian lineage	Wild Anseriformes	2001-2005	Europe	H4N6	EPI_ISL_267298
A/mallard duck/Netherlands/27/2009(H4N6)	Eurasian lineage	Wild Anseriformes	2006-2010	Europe	H4N6	EPI_ISL_243397
A/mallard duck/Netherlands/26/2010(H4N6)	Eurasian lineage	Wild Anseriformes	2006-2010	Europe	H4N6	EPI_ISL_243498
A/mallard duck/Netherlands/24/2013(H4N6)	Eurasian lineage	Wild Anseriformes	2011-2015	Europe	H4N6	EPI_ISL_243607
A/mallard duck/Netherlands/22/2011(H4N6)	Eurasian lineage	Wild Anseriformes	2011-2015	Europe	H4N6	EPI_ISL_267370
A/mallard duck/Netherlands/21/2014(H4N6)	Eurasian lineage	Wild Anseriformes	2011-2015	Europe	H4N6	EPI_ISL_267261
A/mallard duck/Netherlands/19/2012(H4N6)	Eurasian lineage	Wild Anseriformes	2011-2015	Europe	H4N6	EPI_ISL_243664
A/mallard duck/Netherlands/18/2012(H4N2)	Eurasian lineage	Wild Anseriformes	2011-2015	Europe	H4N2	EPI_ISL_267376
A/mallard duck/Netherlands/18/2007(H4N6)	Eurasian lineage	Wild Anseriformes	2006-2010	Europe	H4N6	EPI_ISL_243509
A/mallard duck/Netherlands/10/2013(H4N6)	Eurasian lineage	Wild Anseriformes	2011-2015	Europe	H4N6	EPI_ISL_267417
A/mallard duck/Minnesota/Sg-00120/2007(H4N6)	North American lineage	Wild Anseriformes	2006-2010	North America	H4N6	EPI_ISL_20021
A/mallard duck/Minnesota/Sg-00096/2007(H4N6)	North American lineage	Wild Anseriformes	2006-2010	North America	H4N6	EPI_ISL_33231
A/mallard duck/Minnesota/Sg-00071/2007(H4N8)	North American lineage	Wild Anseriformes	2006-2010	North America	H4N8	EPI_ISL_19989
A/mallard duck/Minnesota/Sg-00070/2007(H4N8)	North American lineage	Wild Anseriformes	2006-2010	North America	H4N8	EPI_ISL_19988
A/mallard duck/Minnesota/Sg-00063/2007(H4N6)	North American lineage	Wild Anseriformes	2006-2010	North America	H4N6	EPI_ISL_19981
A/mallard duck/Minnesota/Sg-00060/2007(H4N6)	North American lineage	Wild Anseriformes	2006-2010	North America	H4N6	EPI_ISL_19978
A/mallard duck/Minnesota/Sg-00058/2007(H4N6)	North American lineage	Wild Anseriformes	2006-2010	North America	H4N6	EPI_ISL_22652
A/mallard duck/Minnesota/Sg-00054/2007(H4N6)	North American lineage	Wild Anseriformes	2006-2010	North America	H4N6	EPI_ISL_22650
A/mallard duck/Minnesota/Sg-00053/2007(H4N6)	North American lineage	Wild Anseriformes	2006-2010	North America	H4N6	EPI_ISL_19974
A/mallard duck/Minnesota/Sg-00052/2007(H4N6)	North American lineage	Wild Anseriformes	2006-2010	North America	H4N6	EPI_ISL_19973
A/mallard duck/Minnesota/Sg-00050/2007(H4N6)	North American lineage	Wild Anseriformes	2006-2010	North America	H4N6	EPI_ISL_19971
A/mallard duck/Minnesota/Sg-00045/2007(H4N6)	North American lineage	Wild Anseriformes	2006-2010	North America	H4N6	EPI_ISL_19966
A/mallard duck/Georgia/9/2016(H4N6)	Eurasian lineage	Wild Anseriformes	2016-2020	Asia	H4N6	EPI_ISL_328965
A/mallard duck/Georgia/8/2016(H4N6)	Eurasian lineage	Wild Anseriformes	2016-2020	Asia	H4N6	EPI_ISL_328967
A/mallard duck/Georgia/7/2016(H4N6)	Eurasian lineage	Wild Anseriformes	2016-2020	Asia	H4N6	EPI_ISL_328969
A/mallard duck/Georgia/6/2016(H4N6)	Eurasian lineage	Wild Anseriformes	2016-2020	Asia	H4N6	EPI_ISL_328970
A/mallard duck/Georgia/5/2016(H4N6)	Eurasian lineage	Wild Anseriformes	2016-2020	Asia	H4N6	EPI_ISL_328968
A/mallard duck/Georgia/4/2016(H4N6)	Eurasian lineage	Wild Anseriformes	2016-2020	Asia	H4N6	EPI_ISL_328972
A/mallard duck/Georgia/3/2016(H4N6)	Eurasian lineage	Wild Anseriformes	2016-2020	Asia	H4N6	EPI_ISL_328973
A/mallard duck/California/UCD738/2016(H4N5)	North American lineage	Wild Anseriformes	2016-2020	North America	H4N5	EPI_ISL_266520
A/Mallard duck/Alberta/87/2019(H4N6)	North American lineage	Wild Anseriformes	2016-2020	North America	H4N6	EPI_ISL_501816
A/Mallard duck/Alberta/79/2019(H4N6)	North American lineage	Wild Anseriformes	2016-2020	North America	H4N6	EPI_ISL_501838
A/Mallard duck/Alberta/559/2019(H4N6)	North American lineage	Wild Anseriformes	2016-2020	North America	H4N6	EPI_ISL_501824
A/Mallard duck/Alberta/543/2019(H4N6)	North American lineage	Wild Anseriformes	2016-2020	North America	H4N6	EPI_ISL_501840
A/Mallard duck/Alberta/540/2019(H4N6)	North American lineage	Wild Anseriformes	2016-2020	North America	H4N6	EPI_ISL_501822
A/Mallard duck/Alberta/498/2019(H4N6)	North American lineage	Wild Anseriformes	2016-2020	North America	H4N6	EPI_ISL_707106
A/Mallard duck/Alberta/477/2019(H4N6)	North American lineage	Wild Anseriformes	2016-2020	North America	H4N6	EPI_ISL_501834
A/Mallard duck/Alberta/469/2019(H4N6)	North American lineage	Wild Anseriformes	2016-2020	North America	H4N6	EPI_ISL_501826
A/Mallard duck/Alberta/447/2019(H4N6)	North American lineage	Wild Anseriformes	2016-2020	North America	H4N6	EPI_ISL_501844
A/Mallard duck/Alberta/312/2019(H4N6)	North American lineage	Wild Anseriformes	2016-2020	North America	H4N6	EPI_ISL_501818
A/mallard duck/Alberta/299/1977(H4N4)	North American lineage	Wild Anseriformes	≤ 2000	North America	H4N4	EPI_ISL_5792
A/Mallard duck/Alberta/200/2019(H4N6)	North American lineage	Wild Anseriformes	2016-2020	North America	H4N6	EPI_ISL_501812
A/Mallard duck/Alberta/165/2019(H4N6)	North American lineage	Wild Anseriformes	2016-2020	North America	H4N6	EPI_ISL_501821
A/Mallard duck/Alberta/127/2019(H4N6)	North American lineage	Wild Anseriformes	2016-2020	North America	H4N6	EPI_ISL_501809
A/mallard duck/ALB/630/1984(H4N2)	North American lineage	Wild Anseriformes	≤ 2000	North America	H4N2	EPI_ISL_8843
A/mallard duck/ALB/581/1983(H4N4)	North American lineage	Wild Anseriformes	≤ 2000	North America	H4N4	EPI_ISL_8840
A/mallard duck/ALB/354/1978(H4N2)	North American lineage	Wild Anseriformes	≤ 2000	North America	H4N2	EPI_ISL_8836
A/mallard duck/ALB/291/1977(H4N1)	North American lineage	Wild Anseriformes	≤ 2000	North America	H4N1	EPI_ISL_8863
A/mallard duck/ALB/210/1977(H4N8)	North American lineage	Wild Anseriformes	≤ 2000	North America	H4N8	EPI_ISL_8832
A/mallard duck/ALB/161/1977(H4N6)	North American lineage	Wild Anseriformes	≤ 2000	North America	H4N6	EPI_ISL_8834
A/mallard duck/ALB/106/1979(H4N2)	North American lineage	Wild Anseriformes	≤ 2000	North America	H4N2	EPI_ISL_8837
A/Mallard (Anas platyrhynchos)/South Korea/KNU2019-65/2019(H4N6)	Eurasian lineage	Wild Anseriformes	2016-2020	Asia	H4N6	EPI_ISL_4071219
A/Mallard (Anas platyrhynchos)/South Korea/KNU2019-61/2019(H4N6)	Eurasian lineage	Wild Anseriformes	2016-2020	Asia	H4N6	EPI_ISL_4071218
A/Mallard (Anas platyrhynchos)/South Korea/KNU2019-47/2019(H4N6)	Eurasian lineage	Wild Anseriformes	2016-2020	Asia	H4N6	EPI_ISL_4071261
A/Mallard (Anas platyrhynchos)/South Korea/KNU2019-42/2019(H4N6)	Eurasian lineage	Wild Anseriformes	2016-2020	Asia	H4N6	EPI_ISL_4071220
A/long-tailed duck/Wisconsin/18OS2983/2018(H4N6)	North American lineage	Wild Anseriformes	2016-2020	North America	H4N6	EPI_ISL_506168
A/least sandpiper/South Central Alaska/7KW0434/2007(H4N8)	North American lineage	Charadriiformes	2006-2010	North America	H4N8	EPI_ISL_84643
A/least sandpiper/South Central Alaska/3/2007(H4N8)	North American lineage	Charadriiformes	2006-2010	North America	H4N8	EPI_ISL_63520
A/least sandpiper/South Central Alaska/2/2007(H4N8)	North American lineage	Charadriiformes	2006-2010	North America	H4N8	EPI_ISL_63519
A/least sandpiper/South Central Alaska/1/2007(H4N8)	North American lineage	Charadriiformes	2006-2010	North America	H4N8	EPI_ISL_25498
A/least sandpiper/Alaska/7KW0411/2007(H4N8)	North American lineage	Charadriiformes	2006-2010	North America	H4N8	EPI_ISL_33931
A/king eider/Alaska/44479-841/2009(H4N7)	North American lineage	Wild Anseriformes	2006-2010	North America	H4N7	EPI_ISL_139428
A/king eider/Alaska/44068-067/2006(H4N7)	North American lineage	Wild Anseriformes	2006-2010	North America	H4N7	EPI_ISL_139451
A/king eider/Alaska/44045-055/2006(H4N7)	North American lineage	Wild Anseriformes	2006-2010	North America	H4N7	EPI_ISL_139410
A/Khaki Campbell duck/Karachi/NARC/23963/2010(H4N6)	Eurasian lineage	Wild Anseriformes	2006-2010	Asia	H4N6	EPI_ISL_132840
A/hooded merganser/Wisconsin/17OS5556/2017(H4N8)	North American lineage	Wild Anseriformes	2016-2020	North America	H4N8	EPI_ISL_376318
A/gull/Massachusetts/14WP00119/2014(H4N4)	North American lineage	Charadriiformes	2011-2015	North America	H4N4	EPI_ISL_208120
A/gull/Massachusetts/14WP00116/2014(H4N4)	North American lineage	Charadriiformes	2011-2015	North America	H4N4	EPI_ISL_208119
A/gull/Massachusetts/14WP00097/2014(H4N4)	North American lineage	Charadriiformes	2011-2015	North America	H4N4	EPI_ISL_208118
A/gull/Massachusetts/14WP00096/2014(H4N4)	North American lineage	Charadriiformes	2011-2015	North America	H4N4	EPI_ISL_208117
A/gull/Massachusetts/14WP00080/2014(H4N4)	North American lineage	Charadriiformes	2011-2015	North America	H4N4	EPI_ISL_208116
A/gull/Massachusetts/14WP00078/2014(H4N4)	North American lineage	Charadriiformes	2011-2015	North America	H4N4	EPI_ISL_208115
A/gull/Massachusetts/14WP00071/2014(H4N4)	North American lineage	Charadriiformes	2011-2015	North America	H4N4	EPI_ISL_208114
A/gull/Massachusetts/14WP00065/2014(H4N4)	North American lineage	Charadriiformes	2011-2015	North America	H4N4	EPI_ISL_208113
A/gull/Massachusetts/14WP00059/2014(H4N4)	North American lineage	Charadriiformes	2011-2015	North America	H4N4	EPI_ISL_208112
A/gull/Massachusetts/14WP00033/2014(H4N4)	North American lineage	Charadriiformes	2011-2015	North America	H4N4	EPI_ISL_208111
A/gull/Massachusetts/14WP00028/2014(H4N4)	North American lineage	Charadriiformes	2011-2015	North America	H4N4	EPI_ISL_208110
A/gull/Massachusetts/14WP00016/2014(H4N4)	North American lineage	Charadriiformes	2011-2015	North America	H4N4	EPI_ISL_208109
A/gull/Massachusetts/14WP00007/2014(H4N4)	North American lineage	Charadriiformes	2011-2015	North America	H4N4	EPI_ISL_208106
A/gull/Buryatiya/2408/2001(H4N6)	Eurasian lineage	Charadriiformes	2001-2005	Europe	H4N6	EPI_ISL_177885
A/gull/Buryatiya/2407/2001(H4N6)	Eurasian lineage	Charadriiformes	2001-2005	Europe	H4N6	EPI_ISL_177884
A/greylag goose/Changsha/CS-538/2013(H4N8)	Eurasian lineage	Wild Anseriformes	2011-2015	Asia	H4N8	EPI_ISL_378625
A/greylag goose/Changsha/CS-510/2013(H4N8)	Eurasian lineage	Wild Anseriformes	2011-2015	Asia	H4N8	EPI_ISL_378624
A/greylag goose/Changsha/CS-1983/2013(H4N8)	Eurasian lineage	Wild Anseriformes	2011-2015	Asia	H4N8	EPI_ISL_378626
A/grey teal/Victoria/10650/2017(H4N2)	Eurasian lineage	Wild Anseriformes	2016-2020	Oceania	H4N2	EPI_ISL_14768260
A/grey teal/South Australia/17-3278836-20/2017(H4N6)	Eurasian lineage	Wild Anseriformes	2016-2020	Oceania	H4N6	EPI_ISL_14768192
A/grey teal/South Australia/15-5424206-5/2015(H4N6)	Eurasian lineage	Wild Anseriformes	2011-2015	Oceania	H4N6	EPI_ISL_14768255
A/grey teal/Australia/2/1979(H4N4)	Eurasian lineage	Wild Anseriformes	≤ 2000	Oceania	H4N4	EPI_ISL_8936
A/green-winged teal/Texas/AI11-3608/2011(H4N6)	North American lineage	Wild Anseriformes	2011-2015	North America	H4N6	EPI_ISL_220186
A/green-winged teal/Ohio/344/1986(H4N2)	North American lineage	Wild Anseriformes	≤ 2000	North America	H4N2	EPI_ISL_6146
A/green-winged teal/Ohio/16OS3692/2016(H4N2)	North American lineage	Wild Anseriformes	2016-2020	North America	H4N2	EPI_ISL_294169
A/green-winged teal/Ohio/15OS5695/2015(H4N6)	North American lineage	Wild Anseriformes	2011-2015	North America	H4N6	EPI_ISL_254849
A/green-winged teal/Ohio/15OS5497/2015(H4N6)	North American lineage	Wild Anseriformes	2011-2015	North America	H4N6	EPI_ISL_257688
A/green-winged teal/Ohio/15OS4704/2015(H4N6)	North American lineage	Wild Anseriformes	2011-2015	North America	H4N6	EPI_ISL_254831
A/green-winged teal/Ohio/1324/2005(H4N6)	North American lineage	Wild Anseriformes	2001-2005	North America	H4N6	EPI_ISL_21001
A/green-winged teal/Ohio/1292/2005(H4N6)	North American lineage	Wild Anseriformes	2001-2005	North America	H4N6	EPI_ISL_21007
A/green-winged teal/Nova Scotia/14687/2005(H4N6)	North American lineage	Wild Anseriformes	2001-2005	North America	H4N6	EPI_ISL_64881
A/green-winged teal/New Brunswick/02630/2007(H4N6)	North American lineage	Wild Anseriformes	2006-2010	North America	H4N6	EPI_ISL_127951
A/green-winged teal/New Brunswick/02601/2007(H4N6)	North American lineage	Wild Anseriformes	2006-2010	North America	H4N6	EPI_ISL_127931
A/green-winged teal/New Brunswick/02600/2007(H4N6)	North American lineage	Wild Anseriformes	2006-2010	North America	H4N6	EPI_ISL_127930
A/green-winged teal/New Brunswick/02426/2007(H4N6)	North American lineage	Wild Anseriformes	2006-2010	North America	H4N6	EPI_ISL_127971
A/green-winged teal/Minnesota/Sg-00820/2008(H4N5)	North American lineage	Wild Anseriformes	2006-2010	North America	H4N5	EPI_ISL_141128
A/green-winged teal/Maryland/UGAI16-5593/2016(H4N6)	North American lineage	Wild Anseriformes	2016-2020	North America	H4N6	EPI_ISL_502662
A/green-winged teal/Louisiana/AI11-2929/2011(H4N6)	North American lineage	Wild Anseriformes	2011-2015	North America	H4N6	EPI_ISL_220157
A/green-winged teal/Idaho/UGAI16-1897/2016(H4N6)	North American lineage	Wild Anseriformes	2016-2020	North America	H4N6	EPI_ISL_273374
A/green-winged teal/Idaho/UGAI16-1896/2016(H4N6)	North American lineage	Wild Anseriformes	2016-2020	North America	H4N6	EPI_ISL_273373
A/green-winged teal/Idaho/UGAI16-1894/2016(H4N6)	North American lineage	Wild Anseriformes	2016-2020	North America	H4N6	EPI_ISL_273372
A/green-winged teal/California/K218/2005(H4N6)	North American lineage	Wild Anseriformes	2001-2005	North America	H4N6	EPI_ISL_64880
A/green-winged teal/California/JN1114/2006(H4N6)	North American lineage	Wild Anseriformes	2006-2010	North America	H4N6	EPI_ISL_83559
A/green-winged teal/Alberta/11383/2005(H4N6)	North American lineage	Wild Anseriformes	2001-2005	North America	H4N6	EPI_ISL_64879
A/green-winged teal/Alaska/UGAI17-5514/2017(H4N6)	North American lineage	Wild Anseriformes	2016-2020	North America	H4N6	EPI_ISL_14767411
A/green-winged teal/Alaska/UGAI17-5296/2017(H4N6)	North American lineage	Wild Anseriformes	2016-2020	North America	H4N6	EPI_ISL_14767410
A/green-winged teal/Alaska/UGAI15-6401/2015(H4N6)	North American lineage	Wild Anseriformes	2011-2015	North America	H4N6	EPI_ISL_257310
A/green-winged teal/Alaska/UGAI15-6392/2015(H4N6)	North American lineage	Wild Anseriformes	2011-2015	North America	H4N6	EPI_ISL_257305
A/Green-winged teal (Anas crecca)/South Korea/KNU2019-75/2019(H4N2)	Eurasian lineage	Wild Anseriformes	2016-2020	Asia	H4N2	EPI_ISL_4071217
A/Greater Scaup/Wisconsin/18OS2140/2018(H4N8)	North American lineage	Wild Anseriformes	2016-2020	North America	H4N8	EPI_ISL_393451
A/greater scaup/Wisconsin/17OS5279/2017(H4N8)	North American lineage	Wild Anseriformes	2016-2020	North America	H4N8	EPI_ISL_376301
A/great black-backed gull/Iceland/1113/2011(H4N8)	North American lineage	Other Wild Birds	2011-2015	Europe	H4N8	EPI_ISL_148204
A/gray teal/Western Australia/1855/1979(H4N6)	Eurasian lineage	Wild Anseriformes	≤ 2000	Oceania	H4N6	EPI_ISL_16412
A/gray teal/Western Australia/1840/1979(H4N4)	Eurasian lineage	Wild Anseriformes	≤ 2000	Oceania	H4N4	EPI_ISL_69910
A/gray teal/Australia/3/1979(H4N6)	Eurasian lineage	Wild Anseriformes	≤ 2000	Oceania	H4N6	EPI_ISL_5816
A/goose/Zambia/07/2008(H4N6)	Eurasian lineage	Domestic Anseriformes	2006-2010	Africa	H4N6	EPI_ISL_88227
A/goose/Jiangsu/S2433/2011(H4N6)	Eurasian lineage	Domestic Anseriformes	2011-2015	Asia	H4N6	EPI_ISL_206845
A/goose/Hunan/S2466/2011(H4N8)	Eurasian lineage	Domestic Anseriformes	2011-2015	Asia	H4N8	EPI_ISL_206844
A/goose/Guangdong/S1780/2012(H4N2)	Eurasian lineage	Domestic Anseriformes	2011-2015	Asia	H4N2	EPI_ISL_206843
A/glaucous-winged gull/Alaska/UGAI17-5355/2017(H4N7)	North American lineage	Other Wild Birds	2016-2020	North America	H4N7	EPI_ISL_14767368
A/glaucous-winged gull/Alaska/540/2011(H4N6)	North American lineage	Other Wild Birds	2011-2015	North America	H4N6	EPI_ISL_257234
A/glaucous-winged gull/Alaska/311/2011(H4N6)	North American lineage	Other Wild Birds	2011-2015	North America	H4N6	EPI_ISL_257226
A/garganey/Republic of Georgia/1/2011(H4N2)	Eurasian lineage	Wild Anseriformes	2011-2015	Asia	H4N2	EPI_ISL_189688
A/garganey/Georgia/1/2011(H4N2)	Eurasian lineage	Wild Anseriformes	2011-2015	Asia	H4N2	EPI_ISL_138693
A/gadwall/Wisconsin/11OS3415/2011(H4N6)	North American lineage	Wild Anseriformes	2011-2015	North America	H4N6	EPI_ISL_158482
A/gadwall/Utah/UGAI16-1991/2016(H4N6)	North American lineage	Wild Anseriformes	2016-2020	North America	H4N6	EPI_ISL_273398
A/gadwall/Utah/UGAI16-1981/2016(H4N6)	North American lineage	Wild Anseriformes	2016-2020	North America	H4N6	EPI_ISL_273396
A/gadwall/Novosibirsk region/3407k/2020(H4N6)	Eurasian lineage	Wild Anseriformes	2016-2020	Europe	H4N6	EPI_ISL_1184520
A/gadwall duck/ALB/53/1977(H4N6)	North American lineage	Wild Anseriformes	≤ 2000	North America	H4N6	EPI_ISL_8829
A/Falcated Duck/Shanghai/JDS19603/2019(H4N2)	Eurasian lineage	Wild Anseriformes	2016-2020	Asia	H4N2	EPI_ISL_17811769
A/European herring gull/Netherlands/1/2006(H4N6)	Eurasian lineage	Other Wild Birds	2006-2010	Europe	H4N6	EPI_ISL_267320
A/Eurasian Wigeon/Shanghai/JDS19505/2019(H4N2)	Eurasian lineage	Wild Anseriformes	2016-2020	Asia	H4N2	EPI_ISL_17811766
A/Eurasian wigeon/Netherlands/1/2005(H4N6)	Eurasian lineage	Wild Anseriformes	2001-2005	Europe	H4N6	EPI_ISL_267319
A/eurasian wigeon/Mongolia/340V/2009(H4N6)	Eurasian lineage	Wild Anseriformes	2006-2010	Asia	H4N6	EPI_ISL_149867
A/environment/Wisconsin/NWRC181687-30/2006(H4N8)	North American lineage	Environment	2006-2010	North America	H4N8	EPI_ISL_132061
A/environment/Wisconsin/NWRC181687-06/2006(H4N6)	North American lineage	Environment	2006-2010	North America	H4N6	EPI_ISL_132060
A/environment/West Virgina/NWRC182260-36/2006(H4N6)	North American lineage	Environment	2006-2010	North America	H4N6	EPI_ISL_132120
A/environment/Washington/NWRC186269-12/2007(H4N8)	North American lineage	Environment	2006-2010	North America	H4N8	EPI_ISL_132192
A/environment/Washington/NWRC185294-12/2006(H4N6)	North American lineage	Environment	2006-2010	North America	H4N6	EPI_ISL_132175
A/environment/Vermont/NWRC182160-24/2006(H4N6)	North American lineage	Environment	2006-2010	North America	H4N6	EPI_ISL_132092
A/environment/Vermont/NWRC181813-48/2006(H4N6)	North American lineage	Environment	2006-2010	North America	H4N6	EPI_ISL_132075
A/environment/Vermont/NWRC181813-42/2006(H4N6)	North American lineage	Environment	2006-2010	North America	H4N6	EPI_ISL_132074
A/environment/Vermont/NWRC181813-36/2006(H4N6)	North American lineage	Environment	2006-2010	North America	H4N6	EPI_ISL_132073
A/environment/Vermont/NWRC181813-06/2006(H4N6)	North American lineage	Environment	2006-2010	North America	H4N6	EPI_ISL_132072
A/environment/Utah/NWRC186341-12/2007(H4N2)	North American lineage	Environment	2006-2010	North America	H4N2	EPI_ISL_132195
A/environment/sichuan/322074/2015(H4N6)	Eurasian lineage	Environment	2011-2015	Asia	H4N6	EPI_ISL_219843
A/environment/Shanghai/CM20659/2020(H4N2)	Eurasian lineage	Environment	2016-2020	Asia	H4N2	EPI_ISL_17811781
A/environment/Shanghai/CM20658/2020(H4N2)	Eurasian lineage	Environment	2016-2020	Asia	H4N2	EPI_ISL_17811780
A/environment/Pennsylvania/NWRC185996-06/2007(H4N6)	North American lineage	Environment	2006-2010	North America	H4N6	EPI_ISL_132187
A/environment/Oklahoma/NWRC185212-06/2007(H4N6)	North American lineage	Environment	2006-2010	North America	H4N6	EPI_ISL_132169
A/environment/Ohio/NWRC185249-24/2007(H4N6)	North American lineage	Environment	2006-2010	North America	H4N6	EPI_ISL_132174
A/environment/Ohio/08OS1302/2008(H4N3)	North American lineage	Environment	2006-2010	North America	H4N3	EPI_ISL_133650
A/environment/North Dakota/NWRC181621-06/2006(H4N6)	North American lineage	Environment	2006-2010	North America	H4N6	EPI_ISL_132051
A/environment/New Mexico/NWRC184137-06/2006(H4N2)	North American lineage	Environment	2006-2010	North America	H4N2	EPI_ISL_132162
A/environment/New Mexico/NWRC182341-12/2006(H4N8)	North American lineage	Environment	2006-2010	North America	H4N8	EPI_ISL_132125
A/environment/Nebraska/NWRC181794-12/2006(H4N8)	North American lineage	Environment	2006-2010	North America	H4N8	EPI_ISL_132069
A/environment/Nebraska/NWRC181559-12/2006(H4N6)	North American lineage	Environment	2006-2010	North America	H4N6	EPI_ISL_132049
A/environment/Nebraska/NWRC181559-06/2006(H4N6)	North American lineage	Environment	2006-2010	North America	H4N6	EPI_ISL_132048
A/environment/Minnesota/NWRC185238-30/2007(H4N6)	North American lineage	Environment	2006-2010	North America	H4N6	EPI_ISL_132173
A/environment/Minnesota/NWRC182413-24/2006(H4N2)	North American lineage	Environment	2006-2010	North America	H4N2	EPI_ISL_132128
A/environment/Minnesota/NWRC181854-06/2006(H4N6)	North American lineage	Environment	2006-2010	North America	H4N6	EPI_ISL_132077
A/environment/Michigan/NWRC182157-24/2006(H4N6)	North American lineage	Environment	2006-2010	North America	H4N6	EPI_ISL_132091
A/environment/Mexico/CPA-04740/2011(H4N2)	North American lineage	Environment	2011-2015	North America	H4N2	EPI_ISL_202117
A/environment/Maryland/965/2006(H4N6)	North American lineage	Environment	2006-2010	North America	H4N6	EPI_ISL_89562
A/environment/Maryland/2115/2006(H4N6)	North American lineage	Environment	2006-2010	North America	H4N6	EPI_ISL_64007
A/environment/Maryland/2114/2006(H4N6)	North American lineage	Environment	2006-2010	North America	H4N6	EPI_ISL_66119
A/environment/Maryland/1655/2006(H4N6)	North American lineage	Environment	2006-2010	North America	H4N6	EPI_ISL_94930
A/environment/Maryland/14OS1489/2014(H4N2)	North American lineage	Environment	2011-2015	North America	H4N2	EPI_ISL_216746
A/environment/Maryland/14OS1486/2014(H4N6)	North American lineage	Environment	2011-2015	North America	H4N6	EPI_ISL_216745
A/environment/Maryland/14OS1384/2014(H4N2)	North American lineage	Environment	2011-2015	North America	H4N2	EPI_ISL_216742
A/environment/Maryland/14OS1382/2014(H4N6)	North American lineage	Environment	2011-2015	North America	H4N6	EPI_ISL_216741
A/environment/Maryland/14OS1381/2014(H4N2)	North American lineage	Environment	2011-2015	North America	H4N2	EPI_ISL_216740
A/environment/Maryland/14OS1379/2014(H4N6)	North American lineage	Environment	2011-2015	North America	H4N6	EPI_ISL_216739
A/environment/Maryland/14OS1376/2014(H4N2)	North American lineage	Environment	2011-2015	North America	H4N2	EPI_ISL_216735
A/environment/Maryland/14OS1374/2014(H4N6)	North American lineage	Environment	2011-2015	North America	H4N6	EPI_ISL_216734
A/environment/Maryland/14OS1364/2014(H4N6)	North American lineage	Environment	2011-2015	North America	H4N6	EPI_ISL_216733
A/environment/Maryland/1106/2006(H4N6)	North American lineage	Environment	2006-2010	North America	H4N6	EPI_ISL_89560
A/environment/Maryland/1101/2006(H4N6)	North American lineage	Environment	2006-2010	North America	H4N6	EPI_ISL_7548
A/environment/Maryland/09OS1325/2009(H4N6)	North American lineage	Environment	2006-2010	North America	H4N6	EPI_ISL_181007
A/environment/Maryland/09OS1317/2009(H4N6)	North American lineage	Environment	2006-2010	North America	H4N6	EPI_ISL_181006
A/environment/Maryland/09OS1315/2009(H4N6)	North American lineage	Environment	2006-2010	North America	H4N6	EPI_ISL_181005
A/environment/Maryland/09OS1314/2009(H4N6)	North American lineage	Environment	2006-2010	North America	H4N6	EPI_ISL_181009
A/environment/Maryland/09OS1311/2009(H4N6)	North American lineage	Environment	2006-2010	North America	H4N6	EPI_ISL_181003
A/environment/Maryland/09OS1310/2009(H4N6)	North American lineage	Environment	2006-2010	North America	H4N6	EPI_ISL_181002
A/environment/Maryland/09OS1308/2009(H4N6)	North American lineage	Environment	2006-2010	North America	H4N6	EPI_ISL_181001
A/environment/Maryland/09OS1303/2009(H4N6)	North American lineage	Environment	2006-2010	North America	H4N6	EPI_ISL_181000
A/environment/Maryland/09OS1302/2009(H4N6)	North American lineage	Environment	2006-2010	North America	H4N6	EPI_ISL_180999
A/environment/Maryland/09OS1301/2009(H4N6)	North American lineage	Environment	2006-2010	North America	H4N6	EPI_ISL_180998
A/environment/Maryland/09OS1300/2009(H4N6)	North American lineage	Environment	2006-2010	North America	H4N6	EPI_ISL_181004
A/environment/Maryland/09OS1299/2009(H4N6)	North American lineage	Environment	2006-2010	North America	H4N6	EPI_ISL_180997
A/environment/Maryland/09OS1298/2009(H4N6)	North American lineage	Environment	2006-2010	North America	H4N6	EPI_ISL_180971
A/environment/Maryland/09OS1297/2009(H4N6)	North American lineage	Environment	2006-2010	North America	H4N6	EPI_ISL_180970
A/environment/Maryland/09OS1295/2009(H4N6)	North American lineage	Environment	2006-2010	North America	H4N6	EPI_ISL_180968
A/environment/Maryland/09OS1293/2009(H4N6)	North American lineage	Environment	2006-2010	North America	H4N6	EPI_ISL_180967
A/environment/Maryland/09OS1292/2009(H4N6)	North American lineage	Environment	2006-2010	North America	H4N6	EPI_ISL_180966
A/environment/Maryland/09OS1291/2009(H4N6)	North American lineage	Environment	2006-2010	North America	H4N6	EPI_ISL_180965
A/environment/Maryland/09OS1290/2009(H4N6)	North American lineage	Environment	2006-2010	North America	H4N6	EPI_ISL_180964
A/environment/Maine/NWRC182336-24/2006(H4N2)	North American lineage	Environment	2006-2010	North America	H4N2	EPI_ISL_132124
A/environment/Maine/NWRC182336-06/2006(H4N6)	North American lineage	Environment	2006-2010	North America	H4N6	EPI_ISL_132123
A/environment/Lousiana/NWRC182137-06/2006(H4N6)	North American lineage	Environment	2006-2010	North America	H4N6	EPI_ISL_132089
A/environment/Kagoshima/KU-ngr-J/2012(H4N6)	Eurasian lineage	Environment	2011-2015	Asia	H4N6	EPI_ISL_177449
A/environment/Kagoshima/KU-ngr-I/2012(H4N6)	Eurasian lineage	Environment	2011-2015	Asia	H4N6	EPI_ISL_177448
A/environment/Kagoshima/KU-ngr-F/2012(H4N8)	Eurasian lineage	Environment	2011-2015	Asia	H4N8	EPI_ISL_177447
A/environment/Kagoshima/KU-ngr-E/2018(H4N6)	Eurasian lineage	Environment	2016-2020	Asia	H4N6	EPI_ISL_362020
A/environment/Kagoshima/KU-ngr-E/2012(H4N6)	Eurasian lineage	Environment	2011-2015	Asia	H4N6	EPI_ISL_177446
A/environment/Kagoshima/KU-ngr-D/2012(H4N6)	Eurasian lineage	Environment	2011-2015	Asia	H4N6	EPI_ISL_177445
A/environment/Kagoshima/KU-ngr-C/2018(H4N6)	Eurasian lineage	Environment	2016-2020	Asia	H4N6	EPI_ISL_362019
A/environment/Kagoshima/KU-J4/2018(H4N1)	Eurasian lineage	Environment	2016-2020	Asia	H4N1	EPI_ISL_1634472
A/environment/Kagoshima/KU-J2/2018(H4N1)	Eurasian lineage	Environment	2016-2020	Asia	H4N1	EPI_ISL_1634468
A/environment/Kagoshima/KU-J1/2019(H4N6)	Eurasian lineage	Environment	2016-2020	Asia	H4N6	EPI_ISL_13418433
A/environment/Kagoshima/KU-J1/2018(H4N6)	Eurasian lineage	Environment	2016-2020	Asia	H4N6	EPI_ISL_1634443
A/environment/Kagoshima/KU-H7/2019(H4N6)	Eurasian lineage	Environment	2016-2020	Asia	H4N6	EPI_ISL_1634440
A/environment/Kagoshima/KU-H2/2018(H4N1)	Eurasian lineage	Environment	2016-2020	Asia	H4N1	EPI_ISL_1634436
A/environment/Kagoshima/KU-H1/2018(H4N6)	Eurasian lineage	Environment	2016-2020	Asia	H4N6	EPI_ISL_1637399
A/environment/Kagoshima/KU-G1/2018(H4N1)	Eurasian lineage	Environment	2016-2020	Asia	H4N1	EPI_ISL_1634435
A/environment/Kagoshima/KU-E1/2018(H4N2)	Eurasian lineage	Environment	2016-2020	Asia	H4N2	EPI_ISL_1634434
A/environment/Kagoshima/KU-D6/2018(H4N6)	Eurasian lineage	Environment	2016-2020	Asia	H4N6	EPI_ISL_1632705
A/environment/Kagoshima/KU-D4/2018(H4N6)	Eurasian lineage	Environment	2016-2020	Asia	H4N6	EPI_ISL_1632704
A/environment/Kagoshima/KU-D3/2018(H4N6)	Eurasian lineage	Environment	2016-2020	Asia	H4N6	EPI_ISL_1632703
A/environment/Kagoshima/KU-D2/2018(H4N1)	Eurasian lineage	Environment	2016-2020	Asia	H4N1	EPI_ISL_1632658
A/environment/Kagoshima/KU-C6/2018(H4N2)	Eurasian lineage	Environment	2016-2020	Asia	H4N2	EPI_ISL_1630274
A/environment/Kagoshima/KU-C5/2018(H4N2)	Eurasian lineage	Environment	2016-2020	Asia	H4N2	EPI_ISL_1630167
A/environment/Kagoshima/KU-C2/2018(H4N6)	Eurasian lineage	Environment	2016-2020	Asia	H4N6	EPI_ISL_1630165
A/environment/Kagoshima/KU-B8/2018(H4N6)	Eurasian lineage	Environment	2016-2020	Asia	H4N6	EPI_ISL_1630163
A/environment/Kagoshima/KU-B6/2018(H4N6)	Eurasian lineage	Environment	2016-2020	Asia	H4N6	EPI_ISL_1630157
A/environment/Kagoshima/KU-B5/2018(H4N6)	Eurasian lineage	Environment	2016-2020	Asia	H4N6	EPI_ISL_1630156
A/environment/Kagoshima/KU-B4/2018(H4N6)	Eurasian lineage	Environment	2016-2020	Asia	H4N6	EPI_ISL_1630155
A/environment/Kagoshima/KU-B3/2018(H4N1)	Eurasian lineage	Environment	2016-2020	Asia	H4N1	EPI_ISL_1628328
A/environment/Kagoshima/KU-6f/2020(H4N6)	Eurasian lineage	Environment	2016-2020	Asia	H4N6	EPI_ISL_13418525
A/environment/Kagoshima/KU-6e/2019(H4N6)	Eurasian lineage	Environment	2016-2020	Asia	H4N6	EPI_ISL_13418524
A/environment/Kagoshima/KU-6a/2018(H4N6)	Eurasian lineage	Environment	2016-2020	Asia	H4N6	EPI_ISL_1628327
A/environment/Kagoshima/KU-5b/2018(H4N6)	Eurasian lineage	Environment	2016-2020	Asia	H4N6	EPI_ISL_1628326
A/environment/Kagoshima/KU-5a/2018(H4N6)	Eurasian lineage	Environment	2016-2020	Asia	H4N6	EPI_ISL_1628325
A/environment/Kagoshima/KU-4c/2019(H4N6)	Eurasian lineage	Environment	2016-2020	Asia	H4N6	EPI_ISL_13418523
A/environment/Kagoshima/KU-4b/2018(H4N6)	Eurasian lineage	Environment	2016-2020	Asia	H4N6	EPI_ISL_1622959
A/Environment/Jiangxi/47054/2016(H4N2)	Eurasian lineage	Environment	2016-2020	Asia	H4N2	EPI_ISL_333367
A/Environment/Jiangxi/46379/2015(H4N2)	Eurasian lineage	Environment	2011-2015	Asia	H4N2	EPI_ISL_333372
A/Environment/Jiangxi/45043/2016(H4N8)	Eurasian lineage	Environment	2016-2020	Asia	H4N8	EPI_ISL_333376
A/Environment/Jiangxi/45041/2016(H4N8)	Eurasian lineage	Environment	2016-2020	Asia	H4N8	EPI_ISL_333377
A/Environment/Jiangxi/22207/2014(H4N2)	Eurasian lineage	Environment	2011-2015	Asia	H4N2	EPI_ISL_333371
A/environment/Jiangxi/05.07 NCJD0099C/2015(H4N9)	Eurasian lineage	Environment	2011-2015	Asia	H4N9	EPI_ISL_199008
A/environment/Japan/KU-E6/2020(H4N6)	Eurasian lineage	Environment	2016-2020	Asia	H4N6	EPI_ISL_17805852
A/environment/Indiana/NWRC181797-24/2006(H4N6)	North American lineage	Environment	2006-2010	North America	H4N6	EPI_ISL_132070
A/environment/Indiana/10OS1511/2010(H4N8)	North American lineage	Environment	2006-2010	North America	H4N8	EPI_ISL_134932
A/environment/Hunan/S11511/2012(H4N9)	Eurasian lineage	Environment	2011-2015	Asia	H4N9	EPI_ISL_143952
A/environment/Connecticut/NWRC183115-18/2006(H4N6)	North American lineage	Environment	2006-2010	North America	H4N6	EPI_ISL_132137
A/environment/Colorado/NWRC186600-24/2007(H4N2)	North American lineage	Environment	2006-2010	North America	H4N2	EPI_ISL_132205
A/environment/California/NWRC183970-18/2006(H4N2)	North American lineage	Environment	2006-2010	North America	H4N2	EPI_ISL_132158
A/environment/California/NWRC181714-06/2006(H4N6)	North American lineage	Environment	2006-2010	North America	H4N6	EPI_ISL_132064
A/environment/California/7871/2008(H4N6)	North American lineage	Environment	2006-2010	North America	H4N6	EPI_ISL_94244
A/environment/California/7836/2008(H4N6)	North American lineage	Environment	2006-2010	North America	H4N6	EPI_ISL_94246
A/environment/California/7810/2008(H4N6)	North American lineage	Environment	2006-2010	North America	H4N6	EPI_ISL_94247
A/environment/California/6202/2008(H4N6)	North American lineage	Environment	2006-2010	North America	H4N6	EPI_ISL_94251
A/environment/California/5807/2009(H4N6)	North American lineage	Environment	2006-2010	North America	H4N6	EPI_ISL_121329
A/environment/Arizona/NWRC181533-07/2006(H4N6)	North American lineage	Environment	2006-2010	North America	H4N6	EPI_ISL_132046
A/environment/Alberta/89/2016(H4N6)	North American lineage	Environment	2016-2020	North America	H4N6	EPI_ISL_273613
A/emperor goose/Alaska/AK18-588/2018(H4N6)	North American lineage	Wild Anseriformes	2016-2020	North America	H4N6	EPI_ISL_14767318
A/emperor goose/Alaska/676/2014(H4N6)	North American lineage	Wild Anseriformes	2011-2015	North America	H4N6	EPI_ISL_215564
A/emperor goose/Alaska/442/2013(H4N6)	North American lineage	Wild Anseriformes	2011-2015	North America	H4N6	EPI_ISL_257292
A/emperor goose/Alaska/44063-049/2006(H4N6)	North American lineage	Wild Anseriformes	2006-2010	North America	H4N6	EPI_ISL_139417
A/emperor goose/Alaska/44045-125/2006(H4N6)	North American lineage	Wild Anseriformes	2006-2010	North America	H4N6	EPI_ISL_139409
A/Eastern Spot-billed Duck/Shanghai/NH19798/2019(H4N2)	Eurasian lineage	Wild Anseriformes	2016-2020	Asia	H4N2	EPI_ISL_17811772
A/Eastern Spot-billed Duck/Shanghai/JDS19701/2019(H4N2)	Eurasian lineage	Wild Anseriformes	2016-2020	Asia	H4N2	EPI_ISL_17811771
A/Eastern Spot-billed Duck/Shanghai/JDS19510/2019(H4N2)	Eurasian lineage	Wild Anseriformes	2016-2020	Asia	H4N2	EPI_ISL_17811768
A/Eastern Spot-billed Duck/Shanghai/JDS19508/2019(H4N2)	Eurasian lineage	Wild Anseriformes	2016-2020	Asia	H4N2	EPI_ISL_17811767
A/dunlin/Sweden/1/2005(H4N6)	Eurasian lineage	Charadriiformes	2001-2005	Europe	H4N6	EPI_ISL_84562
A/Dunlin/Delaware Bay/378/2020(H4N9)	North American lineage	Charadriiformes	2016-2020	North America	H4N9	EPI_ISL_4061060
A/duck/Zhejiang/S2235/2012(H4N6)	Eurasian lineage	Domestic Anseriformes	2011-2015	Asia	H4N6	EPI_ISL_206841
A/duck/Zhejiang/S2088/2011(H4N6)	Eurasian lineage	Domestic Anseriformes	2011-2015	Asia	H4N6	EPI_ISL_206842
A/duck/Zhejiang/D9/2013(H4N6)	Eurasian lineage	Domestic Anseriformes	2011-2015	Asia	H4N6	EPI_ISL_197464
A/duck/Zhejiang/D2/1/2013(H4N6)	Eurasian lineage	Domestic Anseriformes	2011-2015	Asia	H4N6	EPI_ISL_197467
A/duck/Zhejiang/D15/2013(H4N6)	Eurasian lineage	Domestic Anseriformes	2011-2015	Asia	H4N6	EPI_ISL_197466
A/duck/Zhejiang/D14/2013(H4N6)	Eurasian lineage	Domestic Anseriformes	2011-2015	Asia	H4N6	EPI_ISL_197465
A/duck/Zhejiang/925170/2014(H4N2)	Eurasian lineage	Domestic Anseriformes	2011-2015	Asia	H4N2	EPI_ISL_197458
A/duck/Zhejiang/925168/2014(H4N2)	Eurasian lineage	Domestic Anseriformes	2011-2015	Asia	H4N2	EPI_ISL_197457
A/duck/Zhejiang/925166/2014(H4N2)	Eurasian lineage	Domestic Anseriformes	2011-2015	Asia	H4N2	EPI_ISL_197456
A/duck/Zhejiang/925161/2014(H4N2)	Eurasian lineage	Domestic Anseriformes	2011-2015	Asia	H4N2	EPI_ISL_197455
A/duck/Zhejiang/925099/2014(H4N2)	Eurasian lineage	Domestic Anseriformes	2011-2015	Asia	H4N2	EPI_ISL_197454
A/duck/Zhejiang/925096/2014(H4N2)	Eurasian lineage	Domestic Anseriformes	2011-2015	Asia	H4N2	EPI_ISL_197453
A/duck/Zhejiang/925091/2014(H4N2)	Eurasian lineage	Domestic Anseriformes	2011-2015	Asia	H4N2	EPI_ISL_197452
A/duck/Zhejiang/925088/2014(H4N2)	Eurasian lineage	Domestic Anseriformes	2011-2015	Asia	H4N2	EPI_ISL_197451
A/duck/Zhejiang/925028/2014(H4N2)	Eurasian lineage	Domestic Anseriformes	2011-2015	Asia	H4N2	EPI_ISL_197450
A/duck/Zhejiang/77140/2014(H4N2)	Eurasian lineage	Domestic Anseriformes	2011-2015	Asia	H4N2	EPI_ISL_197448
A/duck/Zhejiang/77139/2014(H4N2)	Eurasian lineage	Domestic Anseriformes	2011-2015	Asia	H4N2	EPI_ISL_197447
A/duck/Zhejiang/77136/2014(H4N2)	Eurasian lineage	Domestic Anseriformes	2011-2015	Asia	H4N2	EPI_ISL_197446
A/duck/Zhejiang/77127/2014(H4N2)	Eurasian lineage	Domestic Anseriformes	2011-2015	Asia	H4N2	EPI_ISL_197445
A/duck/Zhejiang/727145/2014(H4N2)	Eurasian lineage	Domestic Anseriformes	2011-2015	Asia	H4N2	EPI_ISL_197449
A/duck/Zhejiang/422/2013(H4N6)	Eurasian lineage	Domestic Anseriformes	2011-2015	Asia	H4N6	EPI_ISL_197463
A/duck/Zhejiang/418/2013(H4N6)	Eurasian lineage	Domestic Anseriformes	2011-2015	Asia	H4N6	EPI_ISL_197462
A/duck/Zhejiang/414/2013(H4N6)	Eurasian lineage	Domestic Anseriformes	2011-2015	Asia	H4N6	EPI_ISL_197461
A/duck/Zhejiang/413/2013(H4N6)	Eurasian lineage	Domestic Anseriformes	2011-2015	Asia	H4N6	EPI_ISL_197460
A/duck/Zhejiang/409/2013(H4N6)	Eurasian lineage	Domestic Anseriformes	2011-2015	Asia	H4N6	EPI_ISL_197459
A/duck/Yunnan/YN-E2/2011(H4N6)	Eurasian lineage	Domestic Anseriformes	2011-2015	Asia	H4N6	EPI_ISL_376083
A/duck/Yunnan/YN-1/2011(H4N6)	Eurasian lineage	Domestic Anseriformes	2011-2015	Asia	H4N6	EPI_ISL_376082
A/duck/Yamaguchi/351201/2016(H4N6)	Eurasian lineage	Domestic Anseriformes	2016-2020	Asia	H4N6	EPI_ISL_242410
A/duck/Western Australia/8346/1987(H4N6)	Eurasian lineage	Domestic Anseriformes	≤ 2000	Oceania	H4N6	EPI_ISL_91573
A/duck/Vietnam/OIE-2454/2009(H4N6)	Eurasian lineage	Domestic Anseriformes	2006-2010	Asia	H4N6	EPI_ISL_301044
A/duck/Vietnam/LBM1/2011(H4N6)	Eurasian lineage	Domestic Anseriformes	2011-2015	Asia	H4N6	EPI_ISL_129146
A/duck/Vietnam/HU3-1268/2015(H4N6)	Eurasian lineage	Domestic Anseriformes	2011-2015	Asia	H4N6	EPI_ISL_379962
A/duck/Vietnam/HN6269/2020(H4N8)	Eurasian lineage	Domestic Anseriformes	2016-2020	Asia	H4N8	EPI_ISL_9572793
A/duck/Vietnam/HN6108/2020(H4N2)	Eurasian lineage	Domestic Anseriformes	2016-2020	Asia	H4N2	EPI_ISL_9572813
A/duck/Vietnam/HN6105/2020(H4N2)	Eurasian lineage	Domestic Anseriformes	2016-2020	Asia	H4N2	EPI_ISL_9572809
A/duck/Viet Nam/HN-2631/2016(H4N6)	Eurasian lineage	Domestic Anseriformes	2016-2020	Asia	H4N6	EPI_ISL_387340
A/duck/Victoria/D23/1994(H4N2)	Eurasian lineage	Domestic Anseriformes	≤ 2000	Oceania	H4N2	EPI_ISL_68737
A/duck/Victoria/5384/2002(H4N8)	Eurasian lineage	Domestic Anseriformes	2001-2005	Oceania	H4N8	EPI_ISL_8018
A/duck/Victoria/2853/2003(H4N8)	Eurasian lineage	Domestic Anseriformes	2001-2005	Oceania	H4N8	EPI_ISL_84874
A/duck/Victoria/2001(H4N6)	Eurasian lineage	Domestic Anseriformes	2001-2005	Oceania	H4N6	EPI_ISL_84816
A/duck/Tsukuba/87/05(H4N6)	North American lineage	Domestic Anseriformes	2001-2005	Asia	H4N6	EPI_ISL_301017
A/duck/Tsukuba/86/05(H4N6)	Eurasian lineage	Domestic Anseriformes	2001-2005	Asia	H4N6	EPI_ISL_301019
A/duck/Tsukuba/672/07(H4N6)	North American lineage	Domestic Anseriformes	2006-2010	Asia	H4N6	EPI_ISL_301022
A/duck/Tsukuba/315/06(H4N2)	North American lineage	Domestic Anseriformes	2006-2010	Asia	H4N2	EPI_ISL_291118
A/duck/Tsukuba/269/05(H4N6)	North American lineage	Domestic Anseriformes	2001-2005	Asia	H4N6	EPI_ISL_301028
A/duck/Tsukuba/202/05(H4N6)	North American lineage	Domestic Anseriformes	2001-2005	Asia	H4N6	EPI_ISL_301009
A/duck/Tsukuba/196/07(H4N6)	North American lineage	Domestic Anseriformes	2006-2010	Asia	H4N6	EPI_ISL_301020
A/duck/Tokushima/361019/2013(H4N2)	Eurasian lineage	Domestic Anseriformes	2011-2015	Asia	H4N2	EPI_ISL_237138
A/duck/Thailand/CU-25541/2020(H4N8)	Eurasian lineage	Domestic Anseriformes	2016-2020	Asia	H4N8	EPI_ISL_18287390
A/duck/Thailand/CU-25536/2020(H4N8)	Eurasian lineage	Domestic Anseriformes	2016-2020	Asia	H4N8	EPI_ISL_18287391
A/duck/Thailand/CU-25534/2020(H4N8)	Eurasian lineage	Domestic Anseriformes	2016-2020	Asia	H4N8	EPI_ISL_18287392
A/duck/Thailand/CU-25533/2020(H4N8)	Eurasian lineage	Domestic Anseriformes	2016-2020	Asia	H4N8	EPI_ISL_18287393
A/duck/Thailand/CU-25525/2020(H4N8)	Eurasian lineage	Domestic Anseriformes	2016-2020	Asia	H4N8	EPI_ISL_18287394
A/duck/Thailand/CU-22673/2018(H4N2)	Eurasian lineage	Domestic Anseriformes	2016-2020	Asia	H4N2	EPI_ISL_18287395
A/duck/Thailand/CU-22671/2018(H4N2)	Eurasian lineage	Domestic Anseriformes	2016-2020	Asia	H4N2	EPI_ISL_18287396
A/duck/Thailand/CU-22668/2018(H4N2)	Eurasian lineage	Domestic Anseriformes	2016-2020	Asia	H4N2	EPI_ISL_18287397
A/duck/Thailand/CU-12679C/2012(H4N6)	Eurasian lineage	Domestic Anseriformes	2011-2015	Asia	H4N6	EPI_ISL_162234
A/duck/Thailand/CU-12659T/2012(H4N6)	Eurasian lineage	Domestic Anseriformes	2011-2015	Asia	H4N6	EPI_ISL_162246
A/duck/Thailand/CU-11840T/2011(H4N6)	Eurasian lineage	Domestic Anseriformes	2011-2015	Asia	H4N6	EPI_ISL_156342
A/duck/Thailand/CU-11655T/2011(H4N6)	Eurasian lineage	Domestic Anseriformes	2011-2015	Asia	H4N6	EPI_ISL_195304
A/duck/Taiwan/wb917/2006(H4N6)	Eurasian lineage	Domestic Anseriformes	2006-2010	Asia	H4N6	EPI_ISL_64364
A/duck/Taiwan/wb9/1998(H4N6)	Eurasian lineage	Domestic Anseriformes	≤ 2000	Asia	H4N6	EPI_ISL_68614
A/duck/Taiwan/wb884/2005(H4N6)	Eurasian lineage	Domestic Anseriformes	2001-2005	Asia	H4N6	EPI_ISL_64871
A/duck/Taiwan/wb787/2005(H4N2)	North American lineage	Domestic Anseriformes	2001-2005	Asia	H4N2	EPI_ISL_64870
A/duck/Taiwan/wb7/1999(H4N6)	Eurasian lineage	Domestic Anseriformes	≤ 2000	Asia	H4N6	EPI_ISL_68513
A/duck/Taiwan/wb51/1999(H4N6)	Eurasian lineage	Domestic Anseriformes	≤ 2000	Asia	H4N6	EPI_ISL_68512
A/duck/Taiwan/wb471/2004(H4N6)	Eurasian lineage	Domestic Anseriformes	2001-2005	Asia	H4N6	EPI_ISL_65682
A/duck/Taiwan/wb45/1998(H4N7)	Eurasian lineage	Domestic Anseriformes	≤ 2000	Asia	H4N7	EPI_ISL_68613
A/duck/Taiwan/wb39/1998(H4N6)	Eurasian lineage	Domestic Anseriformes	≤ 2000	Asia	H4N6	EPI_ISL_68612
A/duck/Taiwan/wb30/1999(H4N6)	Eurasian lineage	Domestic Anseriformes	≤ 2000	Asia	H4N6	EPI_ISL_68511
A/duck/Taiwan/wb29/1998(H4N8)	Eurasian lineage	Domestic Anseriformes	≤ 2000	Asia	H4N8	EPI_ISL_68611
A/duck/Taiwan/wb281/2002(H4N6)	Eurasian lineage	Domestic Anseriformes	2001-2005	Asia	H4N6	EPI_ISL_67752
A/duck/Taiwan/wb28/2000(H4N6)	Eurasian lineage	Domestic Anseriformes	≤ 2000	Asia	H4N6	EPI_ISL_68387
A/duck/Taiwan/wb25/1999(H4N6)	Eurasian lineage	Domestic Anseriformes	≤ 2000	Asia	H4N6	EPI_ISL_68510
A/duck/Taiwan/wb24/1998(H4N6)	Eurasian lineage	Domestic Anseriformes	≤ 2000	Asia	H4N6	EPI_ISL_68610
A/duck/Taiwan/wb147/2001(H4N6)	Eurasian lineage	Domestic Anseriformes	2001-2005	Asia	H4N6	EPI_ISL_68036
A/duck/Taiwan/wb14/1998(H4N6)	Eurasian lineage	Domestic Anseriformes	≤ 2000	Asia	H4N6	EPI_ISL_68609
A/duck/Taiwan/wb131/2001(H4N8)	Eurasian lineage	Domestic Anseriformes	2001-2005	Asia	H4N8	EPI_ISL_68035
A/duck/Taiwan/wb1162/2006(H4N6)	Eurasian lineage	Domestic Anseriformes	2006-2010	Asia	H4N6	EPI_ISL_64363
A/duck/Taiwan/wb1158/2006(H4N6)	Eurasian lineage	Domestic Anseriformes	2006-2010	Asia	H4N6	EPI_ISL_64362
A/duck/Taiwan/wb1153/2006(H4N6)	Eurasian lineage	Domestic Anseriformes	2006-2010	Asia	H4N6	EPI_ISL_64361
A/duck/Taiwan/wb1111/2006(H4N6)	Eurasian lineage	Domestic Anseriformes	2006-2010	Asia	H4N6	EPI_ISL_64360
A/duck/Taiwan/wb1104/2006(H4N6)	Eurasian lineage	Domestic Anseriformes	2006-2010	Asia	H4N6	EPI_ISL_64359
A/duck/Taiwan/wb1101/2006(H4N6)	Eurasian lineage	Domestic Anseriformes	2006-2010	Asia	H4N6	EPI_ISL_64358
A/duck/Taiwan/wb1/1998(H4N2)	Eurasian lineage	Domestic Anseriformes	≤ 2000	Asia	H4N2	EPI_ISL_68608
A/duck/Taiwan/M18/1999(H4N6)	Eurasian lineage	Domestic Anseriformes	≤ 2000	Asia	H4N6	EPI_ISL_89132
A/duck/Taiwan/DC88/2009(H4N6)	Eurasian lineage	Domestic Anseriformes	2006-2010	Asia	H4N6	EPI_ISL_139233
A/duck/Taiwan/C59/2006(H4N6)	Eurasian lineage	Domestic Anseriformes	2006-2010	Asia	H4N6	EPI_ISL_76089
A/duck/Taiwan/5911/2006(H4N6)	Eurasian lineage	Domestic Anseriformes	2006-2010	Asia	H4N6	EPI_ISL_89131
A/duck/Taiwan/5910/2006(H4N6)	Eurasian lineage	Domestic Anseriformes	2006-2010	Asia	H4N6	EPI_ISL_89130
A/duck/Taiwan/5906/2006(H4N6)	Eurasian lineage	Domestic Anseriformes	2006-2010	Asia	H4N6	EPI_ISL_89129
A/duck/Taiwan/5568/2006(H4N6)	Eurasian lineage	Domestic Anseriformes	2006-2010	Asia	H4N6	EPI_ISL_89128
A/duck/Taiwan/535/2006(H4N6)	Eurasian lineage	Domestic Anseriformes	2006-2010	Asia	H4N6	EPI_ISL_89127
A/duck/Taiwan/445/2006(H4N8)	Eurasian lineage	Domestic Anseriformes	2006-2010	Asia	H4N8	EPI_ISL_89126
A/duck/Taiwan/4262/2007(H4N6)	Eurasian lineage	Domestic Anseriformes	2006-2010	Asia	H4N6	EPI_ISL_89125
A/duck/Taiwan/3353/2007(H4N6)	Eurasian lineage	Domestic Anseriformes	2006-2010	Asia	H4N6	EPI_ISL_89124
A/duck/Taiwan/146/2006(H4N6)	Eurasian lineage	Domestic Anseriformes	2006-2010	Asia	H4N6	EPI_ISL_89123
A/duck/Taiwan/0720/2006(H4N6)	Eurasian lineage	Domestic Anseriformes	2006-2010	Asia	H4N6	EPI_ISL_89122
A/duck/Sichuan/S4202/2011(H4N2)	Eurasian lineage	Domestic Anseriformes	2011-2015	Asia	H4N2	EPI_ISL_206840
A/duck/Sichuan/04.08 CDLQ21-P/2015(H4N3)	Eurasian lineage	Domestic Anseriformes	2011-2015	Asia	H4N3	EPI_ISL_310024
A/duck/Sichuan/04.08 CDLQ20-P/2015(H4N3)	Eurasian lineage	Domestic Anseriformes	2011-2015	Asia	H4N3	EPI_ISL_310025
A/duck/Sichuan/04.08 CDLQ189-P/2015(Mixed)(H4N2)	Eurasian lineage	Domestic Anseriformes	2011-2015	Asia	H4N2	EPI_ISL_200550
A/duck/Sichuan/04.08 CDLQ178-O/2015(H4N2)	Eurasian lineage	Domestic Anseriformes	2011-2015	Asia	H4N2	EPI_ISL_199173
A/duck/Sichuan/04.08 CDLQ177-P/2015(Mixed)(H4N2)	Eurasian lineage	Domestic Anseriformes	2011-2015	Asia	H4N2	EPI_ISL_200467
A/duck/Sichuan/04.08 CDLQ175-O/2015(H4N2)	Eurasian lineage	Domestic Anseriformes	2011-2015	Asia	H4N2	EPI_ISL_199172
A/duck/Sichuan/04.08 CDLQ173-O/2015(H4N2)	Eurasian lineage	Domestic Anseriformes	2011-2015	Asia	H4N2	EPI_ISL_310023
A/duck/Sichuan/04.08 CDLQ169-O/2015(H4N2)	Eurasian lineage	Domestic Anseriformes	2011-2015	Asia	H4N2	EPI_ISL_306352
A/duck/Sichuan/04.08 CDLQ167-O/2015(Mixed)(H4N2)	Eurasian lineage	Domestic Anseriformes	2011-2015	Asia	H4N2	EPI_ISL_200466
A/duck/Sichuan/04.08 CDLQ166-O/2015(H4N2)	Eurasian lineage	Domestic Anseriformes	2011-2015	Asia	H4N2	EPI_ISL_310022
A/duck/Sichuan/04.08 CDLQ165-P/2015(H4N2)	Eurasian lineage	Domestic Anseriformes	2011-2015	Asia	H4N2	EPI_ISL_310021
A/duck/Sichuan/04.08 CDLQ165-O/2015(H4N2)	Eurasian lineage	Domestic Anseriformes	2011-2015	Asia	H4N2	EPI_ISL_310020
A/duck/Sichuan/04.08 CDLQ164-P/2015(H4N2)	Eurasian lineage	Domestic Anseriformes	2011-2015	Asia	H4N2	EPI_ISL_306347
A/duck/Sichuan/04.08 CDLQ163-P/2015(Mixed)(H4N2)	Eurasian lineage	Domestic Anseriformes	2011-2015	Asia	H4N2	EPI_ISL_200555
A/duck/Sichuan/04.08 CDLQ163-O/2015(H4N2)	Eurasian lineage	Domestic Anseriformes	2011-2015	Asia	H4N2	EPI_ISL_310019
A/duck/Sichuan/04.08 CDLQ162-O/2015(Mixed)(H4N2)	Eurasian lineage	Domestic Anseriformes	2011-2015	Asia	H4N2	EPI_ISL_200553
A/duck/Sichuan/04.08 CDLQ161-P/2015(Mixed)(H4N2)	Eurasian lineage	Domestic Anseriformes	2011-2015	Asia	H4N2	EPI_ISL_200465
A/duck/Sichuan/04.08 CDLQ161-O/2015(H4N2)	Eurasian lineage	Domestic Anseriformes	2011-2015	Asia	H4N2	EPI_ISL_199171
A/duck/Sichuan/04.08 CDLQ159-P/2015(Mixed)(H4N2)	Eurasian lineage	Domestic Anseriformes	2011-2015	Asia	H4N2	EPI_ISL_200462
A/duck/Sichuan/04.08 CDLQ159-O/2015(Mixed)(H4N2)	Eurasian lineage	Domestic Anseriformes	2011-2015	Asia	H4N2	EPI_ISL_200464
A/duck/Sichuan/04.08 CDLQ146-O/2015(H4N2)	Eurasian lineage	Domestic Anseriformes	2011-2015	Asia	H4N2	EPI_ISL_310018
A/duck/Sichuan/04.08 CDLQ145-P/2015(H4N2)	Eurasian lineage	Domestic Anseriformes	2011-2015	Asia	H4N2	EPI_ISL_306354
A/duck/Sichuan/04.08 CDLQ044-O/2015(Mixed)(H4N2)	Eurasian lineage	Domestic Anseriformes	2011-2015	Asia	H4N2	EPI_ISL_200551
A/duck/Sichuan/04.08 CDLQ043-P/2015(Mixed)(H4N3)	Eurasian lineage	Domestic Anseriformes	2011-2015	Asia	H4N3	EPI_ISL_200459
A/duck/Sichuan/04.08 CDLQ038-P/2015(H4N3)	Eurasian lineage	Domestic Anseriformes	2011-2015	Asia	H4N3	EPI_ISL_199169
A/duck/Sichuan/04.08 CDLQ034-O/2015(H4N3)	Eurasian lineage	Domestic Anseriformes	2011-2015	Asia	H4N3	EPI_ISL_199168
A/duck/Sichuan/04.08 CDLQ033-P/2015(Mixed)(H4N3)	Eurasian lineage	Domestic Anseriformes	2011-2015	Asia	H4N3	EPI_ISL_200463
A/duck/Sichuan/04.08 CDLQ033-O/2015(H4N6)	Eurasian lineage	Domestic Anseriformes	2011-2015	Asia	H4N6	EPI_ISL_199167
A/duck/Sichuan/04.08 CDLQ021-P/2015(H4N3)	Eurasian lineage	Domestic Anseriformes	2011-2015	Asia	H4N3	EPI_ISL_199166
A/duck/Sichuan/04.08 CDLQ 020-P/2015(H4N3)	Eurasian lineage	Domestic Anseriformes	2011-2015	Asia	H4N3	EPI_ISL_199165
A/duck/Siberia/701/1996(H4N6)	Eurasian lineage	Domestic Anseriformes	≤ 2000	Europe	H4N6	EPI_ISL_613
A/duck/Siberia/378/2001(H4N6)	Eurasian lineage	Domestic Anseriformes	2001-2005	Europe	H4N6	EPI_ISL_68033
A/duck/Shimane/48/06(H4N6)	Eurasian lineage	Domestic Anseriformes	2006-2010	Asia	H4N6	EPI_ISL_301024
A/duck/Shimane/321114/2012(H4N6)	Eurasian lineage	Domestic Anseriformes	2011-2015	Asia	H4N6	EPI_ISL_237171
A/duck/Shimane/320102/2013(H4N1)	Eurasian lineage	Domestic Anseriformes	2011-2015	Asia	H4N1	EPI_ISL_237135
A/duck/Shimane/13/2006(H4N3)	Eurasian lineage	Domestic Anseriformes	2006-2010	Asia	H4N3	EPI_ISL_106123
A/duck/Shiga/8N/2004(H4N6)	Eurasian lineage	Domestic Anseriformes	2001-2005	Asia	H4N6	EPI_ISL_301036
A/duck/Shiga/8/2004(H4N6)	Eurasian lineage	Domestic Anseriformes	2001-2005	Asia	H4N6	EPI_ISL_648
A/duck/Shiga/26/2004(H4N6)	Eurasian lineage	Domestic Anseriformes	2001-2005	Asia	H4N6	EPI_ISL_301029
A/duck/Shanghai/MH-2/2009(H4N6)	Eurasian lineage	Domestic Anseriformes	2006-2010	Asia	H4N6	EPI_ISL_244607
A/duck/Shanghai/67-2/2009(H4N6)	Eurasian lineage	Domestic Anseriformes	2006-2010	Asia	H4N6	EPI_ISL_244610
A/duck/Shanghai/46-2/2009(H4N6)	Eurasian lineage	Domestic Anseriformes	2006-2010	Asia	H4N6	EPI_ISL_244609
A/duck/Shanghai/44-2/2009(H4N6)	Eurasian lineage	Domestic Anseriformes	2006-2010	Asia	H4N6	EPI_ISL_244608
A/duck/Shanghai/421-2/2009(H4N6)	Eurasian lineage	Domestic Anseriformes	2006-2010	Asia	H4N6	EPI_ISL_244613
A/duck/Shanghai/420-2/2009(H4N6)	Eurasian lineage	Domestic Anseriformes	2006-2010	Asia	H4N6	EPI_ISL_244612
A/duck/Shanghai/29-1/2009(H4N2)	Eurasian lineage	Domestic Anseriformes	2006-2010	Asia	H4N2	EPI_ISL_244606
A/duck/Shanghai/28-1/2009(H4N2)	Eurasian lineage	Domestic Anseriformes	2006-2010	Asia	H4N2	EPI_ISL_129958
A/duck/Shandong/1/2010(H4N6)	Eurasian lineage	Domestic Anseriformes	2006-2010	Asia	H4N6	EPI_ISL_91541
A/duck/Shan Tou/461/2000(H4N9)	Eurasian lineage	Domestic Anseriformes	≤ 2000	Asia	H4N9	EPI_ISL_234765
A/duck/Saga/411108/2013(H4N8)	Eurasian lineage	Domestic Anseriformes	2011-2015	Asia	H4N8	EPI_ISL_237136
A/duck/PoyangLake/FB13/2007(H4N6)	Eurasian lineage	Domestic Anseriformes	2006-2010	Asia	H4N6	EPI_ISL_27615
A/duck/Peru/MM17/2007(H4N5)	North American lineage	Domestic Anseriformes	2006-2010	South America	H4N5	EPI_ISL_189977
A/duck/Okinawa/471017/2015(H4N6)	Eurasian lineage	Domestic Anseriformes	2011-2015	Asia	H4N6	EPI_ISL_237148
A/duck/Nha Trang/15/2013(H4N9)	Eurasian lineage	Domestic Anseriformes	2011-2015	Asia	H4N9	EPI_ISL_158815
A/duck/New Zealand/31/76(H4N6)	Eurasian lineage	Domestic Anseriformes	≤ 2000	Oceania	H4N6	EPI_ISL_3260
A/duck/Nanjing/1102/2010(H4N8)	Eurasian lineage	Domestic Anseriformes	2006-2010	Asia	H4N8	EPI_ISL_138617
A/duck/Moscow/4652/2011(H4N6)	Eurasian lineage	Domestic Anseriformes	2011-2015	Europe	H4N6	EPI_ISL_273208
A/duck/Moscow/4643/2011(H4N6)	Eurasian lineage	Domestic Anseriformes	2011-2015	Europe	H4N6	EPI_ISL_273207
A/duck/Moscow/4641/2011(H4N6)	Eurasian lineage	Domestic Anseriformes	2011-2015	Europe	H4N6	EPI_ISL_397370
A/duck/Moscow/3558/2008(H4N6)	Eurasian lineage	Domestic Anseriformes	2006-2010	Europe	H4N6	EPI_ISL_95886
A/duck/Mongolia/OIE-7438/2011(H4N6)	Eurasian lineage	Domestic Anseriformes	2011-2015	Asia	H4N6	EPI_ISL_106923
A/duck/Mongolia/OIE-241/2012(H4N8)	Eurasian lineage	Domestic Anseriformes	2011-2015	Asia	H4N8	EPI_ISL_134628
A/duck/Mongolia/MS2018-6/2018(H4N6)	Eurasian lineage	Domestic Anseriformes	2016-2020	Asia	H4N6	EPI_ISL_4071308
A/duck/Mongolia/MN2018-224/2018(H4N8)	Eurasian lineage	Domestic Anseriformes	2016-2020	Asia	H4N8	EPI_ISL_4071307
A/duck/Mongolia/826/2019(H4N6)	Eurasian lineage	Domestic Anseriformes	2016-2020	Asia	H4N6	EPI_ISL_503357
A/duck/Mongolia/820/2019(H4N2)	Eurasian lineage	Domestic Anseriformes	2016-2020	Asia	H4N2	EPI_ISL_503356
A/duck/Mongolia/769/2015(H4N6)	Eurasian lineage	Domestic Anseriformes	2011-2015	Asia	H4N6	EPI_ISL_209133
A/duck/Mongolia/729/2019(H4N6)	Eurasian lineage	Domestic Anseriformes	2016-2020	Asia	H4N6	EPI_ISL_503355
A/duck/Mongolia/690/2019(H4N6)	Eurasian lineage	Domestic Anseriformes	2016-2020	Asia	H4N6	EPI_ISL_503354
A/duck/Mongolia/689/2010(H4N6)	Eurasian lineage	Domestic Anseriformes	2006-2010	Asia	H4N6	EPI_ISL_298614
A/duck/Mongolia/684/2010(H4N6)	Eurasian lineage	Domestic Anseriformes	2006-2010	Asia	H4N6	EPI_ISL_298611
A/duck/Mongolia/68/2010(H4N6)	Eurasian lineage	Domestic Anseriformes	2006-2010	Asia	H4N6	EPI_ISL_298610
A/duck/Mongolia/664/2010(H4N6)	Eurasian lineage	Domestic Anseriformes	2006-2010	Asia	H4N6	EPI_ISL_298547
A/duck/Mongolia/652/2019(H4N6)	Eurasian lineage	Domestic Anseriformes	2016-2020	Asia	H4N6	EPI_ISL_503352
A/duck/Mongolia/637/2010(H4N6)	Eurasian lineage	Domestic Anseriformes	2006-2010	Asia	H4N6	EPI_ISL_298545
A/duck/Mongolia/592/2019(H4N6)	Eurasian lineage	Domestic Anseriformes	2016-2020	Asia	H4N6	EPI_ISL_503348
A/duck/Mongolia/583/02(H4N7)	Eurasian lineage	Domestic Anseriformes	2001-2005	Asia	H4N7	EPI_ISL_591
A/duck/Mongolia/543/2015(H4N6)	Eurasian lineage	Domestic Anseriformes	2011-2015	Asia	H4N6	EPI_ISL_209131
A/duck/Mongolia/451/2018(H4N1)	Eurasian lineage	Domestic Anseriformes	2016-2020	Asia	H4N1	EPI_ISL_697696
A/duck/Mongolia/447/2018(H4N6)	Eurasian lineage	Domestic Anseriformes	2016-2020	Asia	H4N6	EPI_ISL_697695
A/duck/Mongolia/401/2018(H4N6)	Eurasian lineage	Domestic Anseriformes	2016-2020	Asia	H4N6	EPI_ISL_697694
A/duck/Mongolia/380/2019(H4N6)	Eurasian lineage	Domestic Anseriformes	2016-2020	Asia	H4N6	EPI_ISL_503346
A/duck/Mongolia/374/2018(H4N6)	Eurasian lineage	Domestic Anseriformes	2016-2020	Asia	H4N6	EPI_ISL_697692
A/duck/Mongolia/372/2010(H4N6)	Eurasian lineage	Domestic Anseriformes	2006-2010	Asia	H4N6	EPI_ISL_290245
A/duck/Mongolia/345/2018(H4N6)	Eurasian lineage	Domestic Anseriformes	2016-2020	Asia	H4N6	EPI_ISL_697691
A/duck/Mongolia/340/2011(H4N8)	Eurasian lineage	Domestic Anseriformes	2011-2015	Asia	H4N8	EPI_ISL_290243
A/duck/Mongolia/296/2019(H4N2)	Eurasian lineage	Domestic Anseriformes	2016-2020	Asia	H4N2	EPI_ISL_503345
A/duck/Mongolia/274/2007(H4N3)	Eurasian lineage	Domestic Anseriformes	2006-2010	Asia	H4N3	EPI_ISL_23023
A/duck/Mongolia/262/2011(H4N6)	Eurasian lineage	Domestic Anseriformes	2011-2015	Asia	H4N6	EPI_ISL_290236
A/duck/Mongolia/244/2010(H4N6)	Eurasian lineage	Domestic Anseriformes	2006-2010	Asia	H4N6	EPI_ISL_290234
A/duck/Mongolia/202/2013(H4N1)	Eurasian lineage	Domestic Anseriformes	2011-2015	Asia	H4N1	EPI_ISL_290232
A/duck/Mongolia/183/2010(H4N6)	Eurasian lineage	Domestic Anseriformes	2006-2010	Asia	H4N6	EPI_ISL_294003
A/duck/Mongolia/17/2011(H4N3)	Eurasian lineage	Domestic Anseriformes	2011-2015	Asia	H4N3	EPI_ISL_294001
A/duck/Mongolia/160/2010(H4N6)	Eurasian lineage	Domestic Anseriformes	2006-2010	Asia	H4N6	EPI_ISL_294000
A/duck/Mongolia/127/2015(H4N6)	Eurasian lineage	Domestic Anseriformes	2011-2015	Asia	H4N6	EPI_ISL_209115
A/duck/Mongolia/118/2015(H4N6)	Eurasian lineage	Domestic Anseriformes	2011-2015	Asia	H4N6	EPI_ISL_209114
A/duck/Mongolia/1099/2009(H4N6)	Eurasian lineage	Domestic Anseriformes	2006-2010	Asia	H4N6	EPI_ISL_293996
A/duck/Mongolia/1065/2009(H4N6)	Eurasian lineage	Domestic Anseriformes	2006-2010	Asia	H4N6	EPI_ISL_293995
A/duck/Mongolia/101/2015(H4N6)	Eurasian lineage	Domestic Anseriformes	2011-2015	Asia	H4N6	EPI_ISL_209112
A/duck/Miyazaki/CAD-1/2016(H4N2)	Eurasian lineage	Domestic Anseriformes	2016-2020	Asia	H4N2	EPI_ISL_327640
A/duck/Miyazaki/451105/2015(H4N6)	Eurasian lineage	Domestic Anseriformes	2011-2015	Asia	H4N6	EPI_ISL_237159
A/duck/Kumamoto/431119/2014(H4N6)	Eurasian lineage	Domestic Anseriformes	2011-2015	Asia	H4N6	EPI_ISL_237166
A/duck/Korea/DY104/2007(H4N6)	Eurasian lineage	Domestic Anseriformes	2006-2010	Asia	H4N6	EPI_ISL_131204
A/duck/Kagoshima/KU-6/2013(H4N6)	Eurasian lineage	Domestic Anseriformes	2011-2015	Asia	H4N6	EPI_ISL_257732
A/duck/Kagoshima/461219/2013(H4N6)	Eurasian lineage	Domestic Anseriformes	2011-2015	Asia	H4N6	EPI_ISL_237176
A/duck/Kagoshima/461213/2013(H4N6)	Eurasian lineage	Domestic Anseriformes	2011-2015	Asia	H4N6	EPI_ISL_237147
A/duck/Jiangxi/S3261/2009(H4N2)	Eurasian lineage	Domestic Anseriformes	2006-2010	Asia	H4N2	EPI_ISL_206839
A/duck/Jiangxi/S2443/2012(H4N6)	Eurasian lineage	Domestic Anseriformes	2011-2015	Asia	H4N6	EPI_ISL_206838
A/duck/Jiangxi/S21055/2012(H4N2)	Eurasian lineage	Domestic Anseriformes	2011-2015	Asia	H4N2	EPI_ISL_206837
A/duck/Jiangxi/S21046/2012(H4N2)	Eurasian lineage	Domestic Anseriformes	2011-2015	Asia	H4N2	EPI_ISL_206836
A/Duck/Jiangxi/24831/2014(H4N6)	Eurasian lineage	Domestic Anseriformes	2011-2015	Asia	H4N6	EPI_ISL_333373
A/duck/Jiangxi/22041/2008(H4N9)	Eurasian lineage	Domestic Anseriformes	2006-2010	Asia	H4N9	EPI_ISL_146403
A/duck/Jiangxi/05.07 NCJD0032A-O/2015(H4N3)	Eurasian lineage	Domestic Anseriformes	2011-2015	Asia	H4N3	EPI_ISL_198938
A/duck/Jiangsu/S2447/2011(H4N6)	Eurasian lineage	Domestic Anseriformes	2011-2015	Asia	H4N6	EPI_ISL_206835
A/duck/Jiangsu/1-15/2011(H4N2)	Eurasian lineage	Domestic Anseriformes	2011-2015	Asia	H4N2	EPI_ISL_133721
A/duck/Interior Alaska/7MP1570/2007(H4N6)	North American lineage	Domestic Anseriformes	2006-2010	North America	H4N6	EPI_ISL_85118
A/duck/Interior Alaska/7MP1550/2007(H4N6)	North American lineage	Domestic Anseriformes	2006-2010	North America	H4N6	EPI_ISL_85268
A/duck/India/WB-NIV10736/2009(H4N6)	Eurasian lineage	Domestic Anseriformes	2006-2010	Asia	H4N6	EPI_ISL_129197
A/duck/Ibaraki/402/05(H4N6)	Eurasian lineage	Domestic Anseriformes	2001-2005	Asia	H4N6	EPI_ISL_301003
A/duck/Hunan/S2046/2011(H4N2)	Eurasian lineage	Domestic Anseriformes	2011-2015	Asia	H4N2	EPI_ISL_206834
A/duck/Hunan/S11893/2012(H4N6)	Eurasian lineage	Domestic Anseriformes	2011-2015	Asia	H4N6	EPI_ISL_143935
A/duck/Hunan/S1166/2010(H4N6)	Eurasian lineage	Domestic Anseriformes	2006-2010	Asia	H4N6	EPI_ISL_206833
A/duck/Hunan/S11643/2012(H4N9)	Eurasian lineage	Domestic Anseriformes	2011-2015	Asia	H4N9	EPI_ISL_143934
A/duck/Hunan/S11547/2012(H4N9)	Eurasian lineage	Domestic Anseriformes	2011-2015	Asia	H4N9	EPI_ISL_143933
A/duck/Hunan/S11313/2012(H4N2)	Eurasian lineage	Domestic Anseriformes	2011-2015	Asia	H4N2	EPI_ISL_143932
A/duck/Hunan/S11200/2012(H4N6)	Eurasian lineage	Domestic Anseriformes	2011-2015	Asia	H4N6	EPI_ISL_143930
A/duck/Hunan/S11090/2012(H4N6)	Eurasian lineage	Domestic Anseriformes	2011-2015	Asia	H4N6	EPI_ISL_143929
A/duck/Hunan/S1012/2009(H4N6)	Eurasian lineage	Domestic Anseriformes	2006-2010	Asia	H4N6	EPI_ISL_206832
A/duck/Hunan/8-19/2009(H4N2)	Eurasian lineage	Domestic Anseriformes	2006-2010	Asia	H4N2	EPI_ISL_80762
A/duck/Hunan/01.16 YYGK227-P/2014(H4N2)	Eurasian lineage	Domestic Anseriformes	2011-2015	Asia	H4N2	EPI_ISL_198788
A/duck/Hubei/S2227/2012(H4N2)	Eurasian lineage	Domestic Anseriformes	2011-2015	Asia	H4N2	EPI_ISL_206831
A/duck/Hubei/S2213/2012(H4N2)	Eurasian lineage	Domestic Anseriformes	2011-2015	Asia	H4N2	EPI_ISL_206830
A/duck/Hubei/S2114/2012(H4N8)	Eurasian lineage	Domestic Anseriformes	2011-2015	Asia	H4N8	EPI_ISL_206829
A/duck/Hong Kong/951/1980(H4N1)	Eurasian lineage	Domestic Anseriformes	≤ 2000	Asia	H4N1	EPI_ISL_607
A/duck/Hong Kong/438/1977(H4N8)	Eurasian lineage	Domestic Anseriformes	≤ 2000	Asia	H4N8	EPI_ISL_590
A/duck/Hong Kong/365/1978(H4N6)	Eurasian lineage	Domestic Anseriformes	≤ 2000	Asia	H4N6	EPI_ISL_8928
A/duck/Hong Kong/24/1976(H4N2)	Eurasian lineage	Domestic Anseriformes	≤ 2000	Asia	H4N2	EPI_ISL_8934
A/duck/Hong Kong/229/1977(H4N3)	Eurasian lineage	Domestic Anseriformes	≤ 2000	Asia	H4N3	EPI_ISL_609
A/duck/Hokkaido/W217/2015(H4N6)	Eurasian lineage	Domestic Anseriformes	2011-2015	Asia	H4N6	EPI_ISL_389669
A/duck/Hokkaido/W215/2006(H4N9)	Eurasian lineage	Domestic Anseriformes	2006-2010	Asia	H4N9	EPI_ISL_293512
A/duck/Hokkaido/W195/2015(H4N6)	Eurasian lineage	Domestic Anseriformes	2011-2015	Asia	H4N6	EPI_ISL_389668
A/duck/Hokkaido/W150/2014(H4N6)	Eurasian lineage	Domestic Anseriformes	2011-2015	Asia	H4N6	EPI_ISL_293510
A/duck/Hokkaido/W118/2014(H4N6)	Eurasian lineage	Domestic Anseriformes	2011-2015	Asia	H4N6	EPI_ISL_293509
A/duck/Hokkaido/491003/2014(H4N2)	Eurasian lineage	Domestic Anseriformes	2011-2015	Asia	H4N2	EPI_ISL_293506
A/duck/Hokkaido/143/2004(H4N2)	Eurasian lineage	Domestic Anseriformes	2001-2005	Asia	H4N2	EPI_ISL_16146
A/duck/Hokkaido/138/2007(H4N6)	Eurasian lineage	Domestic Anseriformes	2006-2010	Asia	H4N6	EPI_ISL_16177
A/duck/Hokkaido/1058/2001(H4N5)	Eurasian lineage	Domestic Anseriformes	2001-2005	Asia	H4N5	EPI_ISL_84864
A/duck/Hokkaido/1058/01(H4N5)	Eurasian lineage	Domestic Anseriformes	2001-2005	Asia	H4N5	EPI_ISL_373
A/duck/Henan/S4179/2009(H4N6)	Eurasian lineage	Domestic Anseriformes	2006-2010	Asia	H4N6	EPI_ISL_206828
A/duck/Henan/S1091/2010(H4N6)	Eurasian lineage	Domestic Anseriformes	2006-2010	Asia	H4N6	EPI_ISL_206827
A/duck/Guizhou/S1167/2010(H4N6)	Eurasian lineage	Domestic Anseriformes	2006-2010	Asia	H4N6	EPI_ISL_206826
A/duck/Guangxi/S4312/2011(H4N6)	Eurasian lineage	Domestic Anseriformes	2011-2015	Asia	H4N6	EPI_ISL_206825
A/duck/Guangxi/S2090/2012(H4N6)	Eurasian lineage	Domestic Anseriformes	2011-2015	Asia	H4N6	EPI_ISL_206824
A/duck/Guangxi/S1211/2010(H4N6)	Eurasian lineage	Domestic Anseriformes	2006-2010	Asia	H4N6	EPI_ISL_206823
A/duck/Guangxi/S1107/2010(H4N6)	Eurasian lineage	Domestic Anseriformes	2006-2010	Asia	H4N6	EPI_ISL_206822
A/duck/Guangxi/912/2008(H4N2)	Eurasian lineage	Domestic Anseriformes	2006-2010	Asia	H4N2	EPI_ISL_89258
A/duck/Guangxi/149D24/2013(H4N6)	Eurasian lineage	Domestic Anseriformes	2011-2015	Asia	H4N6	EPI_ISL_274207
A/duck/Guangxi/125D17/2012(H4N2)	Eurasian lineage	Domestic Anseriformes	2011-2015	Asia	H4N2	EPI_ISL_163619
A/duck/Guangdong/S4040/2011(H4N2)	Eurasian lineage	Domestic Anseriformes	2011-2015	Asia	H4N2	EPI_ISL_206821
A/duck/Guangdong/S1469/2010(H4N2)	Eurasian lineage	Domestic Anseriformes	2006-2010	Asia	H4N2	EPI_ISL_206820
A/duck/Guangdong/S1123/2012(H4N2)	Eurasian lineage	Domestic Anseriformes	2011-2015	Asia	H4N2	EPI_ISL_206819
A/duck/Guangdong/DGQTSJ147P/2015(H4N8)	Eurasian lineage	Domestic Anseriformes	2011-2015	Asia	H4N8	EPI_ISL_305605
A/duck/Guangdong/04.23 DGQTSJ147-P/2015(Mixed)(H4N8)	Eurasian lineage	Domestic Anseriformes	2011-2015	Asia	H4N8	EPI_ISL_200571
A/duck/Ganzhou/GZ5/2015(H4N6)	Eurasian lineage	Domestic Anseriformes	2011-2015	Asia	H4N6	EPI_ISL_252832
A/duck/Fukuoka/401202/2016(H4N6)	Eurasian lineage	Domestic Anseriformes	2016-2020	Asia	H4N6	EPI_ISL_242402
A/duck/Fujian/S2169/2012(H4N6)	Eurasian lineage	Domestic Anseriformes	2011-2015	Asia	H4N6	EPI_ISL_206818
A/duck/Fujian/S1487/2009(H4N3)	Eurasian lineage	Domestic Anseriformes	2006-2010	Asia	H4N3	EPI_ISL_206817
A/duck/East Java/Spg60/2017(H4N2)	Eurasian lineage	Domestic Anseriformes	2016-2020	Asia	H4N2	EPI_ISL_365526
A/duck/East Java/Spg58/2017(H4N2)	Eurasian lineage	Domestic Anseriformes	2016-2020	Asia	H4N2	EPI_ISL_332148
A/duck/East Java/Spg50/2017(H4N6)	Eurasian lineage	Domestic Anseriformes	2016-2020	Asia	H4N6	EPI_ISL_365547
A/duck/East Java/Spg207/2018(H4N6)	Eurasian lineage	Domestic Anseriformes	2016-2020	Asia	H4N6	EPI_ISL_365529
A/duck/East Java/Av731/2016(H4N6)	Eurasian lineage	Domestic Anseriformes	2016-2020	Asia	H4N6	EPI_ISL_400768
A/duck/East Java/Av682/2016(H4N6)	Eurasian lineage	Domestic Anseriformes	2016-2020	Asia	H4N6	EPI_ISL_400770
A/duck/East Java/Av681/2016(H4N6)	Eurasian lineage	Domestic Anseriformes	2016-2020	Asia	H4N6	EPI_ISL_400715
A/duck/East Java/Av675/2016(H4N6)	Eurasian lineage	Domestic Anseriformes	2016-2020	Asia	H4N6	EPI_ISL_400713
A/duck/East Java/Av673/2016(H4N6)	Eurasian lineage	Domestic Anseriformes	2016-2020	Asia	H4N6	EPI_ISL_400712
A/duck/East Java/Av602/2015(H4N6)	Eurasian lineage	Domestic Anseriformes	2011-2015	Asia	H4N6	EPI_ISL_400702
A/duck/East Java/Av599/2015(H4N6)	Eurasian lineage	Domestic Anseriformes	2011-2015	Asia	H4N6	EPI_ISL_400697
A/duck/East Java/Av596/2015(H4N6)	Eurasian lineage	Domestic Anseriformes	2011-2015	Asia	H4N6	EPI_ISL_365586
A/duck/East Java/Av580/2015(H4N2)	Eurasian lineage	Domestic Anseriformes	2011-2015	Asia	H4N2	EPI_ISL_400760
A/duck/East Java/Av578/2015(H4N6)	Eurasian lineage	Domestic Anseriformes	2011-2015	Asia	H4N6	EPI_ISL_400759
A/duck/East Java/Av562/2015(H4N6)	Eurasian lineage	Domestic Anseriformes	2011-2015	Asia	H4N6	EPI_ISL_400757
A/duck/East Java/Av378/2014(H4N6)	Eurasian lineage	Domestic Anseriformes	2011-2015	Asia	H4N6	EPI_ISL_400766
A/duck/East Java/Av1383/2018(H4N6)	Eurasian lineage	Domestic Anseriformes	2016-2020	Asia	H4N6	EPI_ISL_401822
A/duck/Czech/1956(H4N6)	Eurasian lineage	Domestic Anseriformes	≤ 2000	Europe	H4N6	EPI_ISL_132844
A/duck/Chongqing/S2086/2012(H4N8)	Eurasian lineage	Domestic Anseriformes	2011-2015	Asia	H4N8	EPI_ISL_206816
A/duck/Chiba/30/2008(H4N6)	North American lineage	Domestic Anseriformes	2006-2010	Asia	H4N6	EPI_ISL_299162
A/duck/Chiba/14/08(H4N6)	North American lineage	Domestic Anseriformes	2006-2010	Asia	H4N6	EPI_ISL_301033
A/duck/Bulgaria/Plovdiv/75/2018(H4N2)	Eurasian lineage	Domestic Anseriformes	2016-2020	Europe	H4N2	EPI_ISL_419356
A/duck/Bangladesh/Nak7j/2019(H4N6)	Eurasian lineage	Domestic Anseriformes	2016-2020	Asia	H4N6	EPI_ISL_402388
A/duck/Bangladesh/Nak7i/2019(H4N6)	Eurasian lineage	Domestic Anseriformes	2016-2020	Asia	H4N6	EPI_ISL_402387
A/duck/Bangladesh/Nak6b/2019(H4N6)	Eurasian lineage	Domestic Anseriformes	2016-2020	Asia	H4N6	EPI_ISL_402386
A/duck/Bangladesh/50268/2021(H4N6)	Eurasian lineage	Domestic Anseriformes	2021-2022	Asia	H4N6	EPI_ISL_14883811
A/duck/Bangladesh/50190/2021(H4N6)	Eurasian lineage	Domestic Anseriformes	2021-2022	Asia	H4N6	EPI_ISL_14885170
A/duck/Bangladesh/41653/2019(H4N2)	Eurasian lineage	Domestic Anseriformes	2016-2020	Asia	H4N2	EPI_ISL_4071725
A/duck/Bangladesh/41481/2019(H4N6)	Eurasian lineage	Domestic Anseriformes	2016-2020	Asia	H4N6	EPI_ISL_4071802
A/duck/Bangladesh/37528/2019(H4N6)	Eurasian lineage	Domestic Anseriformes	2016-2020	Asia	H4N6	EPI_ISL_503523
A/duck/Bangladesh/37516/2019(H4N6)	Eurasian lineage	Domestic Anseriformes	2016-2020	Asia	H4N6	EPI_ISL_503508
A/duck/Bangladesh/36395/2018(H4N6)	Eurasian lineage	Domestic Anseriformes	2016-2020	Asia	H4N6	EPI_ISL_387986
A/duck/Bangladesh/36391/2018(H4N6)	Eurasian lineage	Domestic Anseriformes	2016-2020	Asia	H4N6	EPI_ISL_387988
A/duck/Bangladesh/33676/2017(H4N6)	Eurasian lineage	Domestic Anseriformes	2016-2020	Asia	H4N6	EPI_ISL_329573
A/duck/Bangladesh/33638/2017(H4N2)	Eurasian lineage	Domestic Anseriformes	2016-2020	Asia	H4N2	EPI_ISL_329566
A/duck/Bangladesh/25891/2015(H4N6)	Eurasian lineage	Domestic Anseriformes	2011-2015	Asia	H4N6	EPI_ISL_257066
A/duck/Bangladesh/19D1592/2021(H4N6)	Eurasian lineage	Domestic Anseriformes	2021-2022	Asia	H4N6	EPI_ISL_9956875
A/duck/Bangladesh/18D726/2016(H4N6)	Eurasian lineage	Domestic Anseriformes	2016-2020	Asia	H4N6	EPI_ISL_333108
A/duck/Bangladesh/18D725/2016(H4N6)	Eurasian lineage	Domestic Anseriformes	2016-2020	Asia	H4N6	EPI_ISL_333106
A/duck/Bangladesh/18D723/2016(H4N6)	Eurasian lineage	Domestic Anseriformes	2016-2020	Asia	H4N6	EPI_ISL_333107
A/duck/Bangladesh/18D722/2016(H4N6)	Eurasian lineage	Domestic Anseriformes	2016-2020	Asia	H4N6	EPI_ISL_333109
A/duck/Bangladesh/1784/2010(H4N6)	Eurasian lineage	Domestic Anseriformes	2006-2010	Asia	H4N6	EPI_ISL_165807
A/duck/Bangladesh/1783/2010(H4N6)	Eurasian lineage	Domestic Anseriformes	2006-2010	Asia	H4N6	EPI_ISL_165803
A/duck/Bangladesh/1766/2010(H4N6)	Eurasian lineage	Domestic Anseriformes	2006-2010	Asia	H4N6	EPI_ISL_165804
A/duck/Bangladesh/1746/2010(H4N2)	Eurasian lineage	Domestic Anseriformes	2006-2010	Asia	H4N2	EPI_ISL_165802
A/duck/Bangladesh/1745/2010(H4N2)	Eurasian lineage	Domestic Anseriformes	2006-2010	Asia	H4N2	EPI_ISL_165801
A/duck/Bangladesh/1521/2009(H4N6)	Eurasian lineage	Domestic Anseriformes	2006-2010	Asia	H4N6	EPI_ISL_165805
A/duck/Bangladesh/1283/2008(H4N6)	Eurasian lineage	Domestic Anseriformes	2006-2010	Asia	H4N6	EPI_ISL_165806
A/duck/Anhui/S4155/2009(H4N6)	Eurasian lineage	Domestic Anseriformes	2006-2010	Asia	H4N6	EPI_ISL_206815
A/duck/Anhui/S2193/2012(H4N6)	Eurasian lineage	Domestic Anseriformes	2011-2015	Asia	H4N6	EPI_ISL_206814
A/duck/Alberta/57/1977(H4N6)	North American lineage	Domestic Anseriformes	≤ 2000	North America	H4N6	EPI_ISL_379556
A/duck/Alberta/31/2016(H4N6)	North American lineage	Domestic Anseriformes	2016-2020	North America	H4N6	EPI_ISL_273569
A/duck/Alberta/286/1978(H4N8)	North American lineage	Domestic Anseriformes	≤ 2000	North America	H4N8	EPI_ISL_69870
A/duck/Alberta/26/1976(H4N1)	North American lineage	Domestic Anseriformes	≤ 2000	North America	H4N1	EPI_ISL_379554
A/duck/Alberta/24/1976(H4N6)	North American lineage	Domestic Anseriformes	≤ 2000	North America	H4N6	EPI_ISL_379555
A/duck/Alaska/2333/1992(H4N6)	North American lineage	Domestic Anseriformes	≤ 2000	North America	H4N6	EPI_ISL_379549
A/domestic duck/Minnesota/1086/1980(H4N8)	North American lineage	Domestic Anseriformes	≤ 2000	North America	H4N8	EPI_ISL_5833
A/coot/Aktau/1454/2006(H4N6)	Eurasian lineage	Other Wild Birds	2006-2010	Asia	H4N6	EPI_ISL_25911
A/Common Teal/Shanghai/NH21920/2021(H4N2)	Eurasian lineage	Wild Anseriformes	2021-2022	Asia	H4N2	EPI_ISL_17811783
A/Common Teal/Shanghai/NH21680/2021(H4N2)	Eurasian lineage	Wild Anseriformes	2021-2022	Asia	H4N2	EPI_ISL_17811782
A/Common Teal/Shanghai/NH19851/2019(H4N2)	Eurasian lineage	Wild Anseriformes	2016-2020	Asia	H4N2	EPI_ISL_17811777
A/Common Teal/Shanghai/NH19850/2019(H4N2)	Eurasian lineage	Wild Anseriformes	2016-2020	Asia	H4N2	EPI_ISL_17811776
A/Common Teal/Shanghai/NH19848/2019(H4N2)	Eurasian lineage	Wild Anseriformes	2016-2020	Asia	H4N2	EPI_ISL_17811775
A/Common Teal/Shanghai/NH19831/2019(H4N2)	Eurasian lineage	Wild Anseriformes	2016-2020	Asia	H4N2	EPI_ISL_17811774
A/Common Teal/Shanghai/JDS19625/2019(H4N2)	Eurasian lineage	Wild Anseriformes	2016-2020	Asia	H4N2	EPI_ISL_17811770
A/common teal/Novosibirsk region/3559k/2020(H4N6)	Eurasian lineage	Wild Anseriformes	2016-2020	Europe	H4N6	EPI_ISL_1240996
A/common teal/Mongolia/2299/2011(H4N6)	Eurasian lineage	Wild Anseriformes	2011-2015	Asia	H4N6	EPI_ISL_149894
A/common teal/Mongolia/1920/2011(H4N6)	Eurasian lineage	Wild Anseriformes	2011-2015	Asia	H4N6	EPI_ISL_149891
A/Common Teal/Dagestan/34d/2019(H4N6)	Eurasian lineage	Wild Anseriformes	2016-2020	Europe	H4N6	EPI_ISL_403716
A/Common Teal/Buryatia/88i/2019(H4N6)	Eurasian lineage	Wild Anseriformes	2016-2020	Europe	H4N6	EPI_ISL_403714
A/common teal/Amur region/94b/2020(H4N6)	Eurasian lineage	Wild Anseriformes	2016-2020	Europe	H4N6	EPI_ISL_1184536
A/common teal/Amur region/91b/2020(H4N6)	Eurasian lineage	Wild Anseriformes	2016-2020	Europe	H4N6	EPI_ISL_1184534
A/Common Teal/Amur region/30b/2019(H4N6)	Eurasian lineage	Wild Anseriformes	2016-2020	Europe	H4N6	EPI_ISL_400265
A/common shelduck/Mongolia/2026/2011(H4N6)	Eurasian lineage	Wild Anseriformes	2011-2015	Asia	H4N6	EPI_ISL_149886
A/common pochard/Aktau/1455/2006(H4N6)	Eurasian lineage	Wild Anseriformes	2006-2010	Asia	H4N6	EPI_ISL_25912
A/common goldeneye/Wisconsin/18OS3176/2018(H4N8)	North American lineage	Wild Anseriformes	2016-2020	North America	H4N8	EPI_ISL_506173
A/Common Goldeneye/Wisconsin/18OS3095/2018(H4N8)	North American lineage	Wild Anseriformes	2016-2020	North America	H4N8	EPI_ISL_702244
A/Common Goldeneye/Wisconsin/18OS2961/2018(H4N8)	North American lineage	Wild Anseriformes	2016-2020	North America	H4N8	EPI_ISL_393445
A/Common Goldeneye/Wisconsin/18OS2946/2018(H4N8)	North American lineage	Wild Anseriformes	2016-2020	North America	H4N8	EPI_ISL_393446
A/common goldeneye/Wisconsin/17OS5833/2017(H4N8)	North American lineage	Wild Anseriformes	2016-2020	North America	H4N8	EPI_ISL_376317
A/common goldeneye/Wisconsin/17OS5819/2017(H4N8)	North American lineage	Wild Anseriformes	2016-2020	North America	H4N8	EPI_ISL_376210
A/common goldeneye/Wisconsin/17OS5813/2017(H4N8)	North American lineage	Wild Anseriformes	2016-2020	North America	H4N8	EPI_ISL_376218
A/Common Goldeneye/Wisconsin/17OS5804/2017(H4N8)	North American lineage	Wild Anseriformes	2016-2020	North America	H4N8	EPI_ISL_701624
A/Common Goldeneye/Wisconsin/17OS5666/2017(H4N8)	North American lineage	Wild Anseriformes	2016-2020	North America	H4N8	EPI_ISL_701625
A/Common Goldeneye/Wisconsin/17OS5560/2017(H4N8)	North American lineage	Wild Anseriformes	2016-2020	North America	H4N8	EPI_ISL_701632
A/common goldeneye/Wisconsin/17OS5553/2017(H4N8)	North American lineage	Wild Anseriformes	2016-2020	North America	H4N8	EPI_ISL_376334
A/Common Goldeneye/Wisconsin/17OS5487/2017(H4N8)	North American lineage	Wild Anseriformes	2016-2020	North America	H4N8	EPI_ISL_701621
A/Common Goldeneye/Wisconsin/17OS5313/2017(H4N8)	North American lineage	Wild Anseriformes	2016-2020	North America	H4N8	EPI_ISL_701647
A/common goldeneye/Wisconsin/17OS5312/2017(H4N8)	North American lineage	Wild Anseriformes	2016-2020	North America	H4N8	EPI_ISL_376215
A/Common Goldeneye/Wisconsin/17OS5307/2017(H4N8)	North American lineage	Wild Anseriformes	2016-2020	North America	H4N8	EPI_ISL_701653
A/common goldeneye/Wisconsin/17OS5297/2017(H4N8)	North American lineage	Wild Anseriformes	2016-2020	North America	H4N8	EPI_ISL_376282
A/common goldeneye/Wisconsin/17OS4109/2017(H4N8)	North American lineage	Wild Anseriformes	2016-2020	North America	H4N8	EPI_ISL_376284
A/Common Goldeneye/Wisconsin/17OS4063/2017(H4N8)	North American lineage	Wild Anseriformes	2016-2020	North America	H4N8	EPI_ISL_701657
A/Common Goldeneye/Wisconsin/17OS4053/2017(H4N8)	North American lineage	Wild Anseriformes	2016-2020	North America	H4N8	EPI_ISL_701656
A/common goldeneye/Wisconsin/11OS5764/2011(H4N8)	North American lineage	Wild Anseriformes	2011-2015	North America	H4N8	EPI_ISL_158457
A/common goldeneye/Wisconsin/11OS4503/2011(H4N8)	North American lineage	Wild Anseriformes	2011-2015	North America	H4N8	EPI_ISL_158542
A/common eider/Netherlands2/2006(H4N8)	Eurasian lineage	Wild Anseriformes	2006-2010	Europe	H4N8	EPI_ISL_84554
A/cockatoo/England/1972(H4N8)	Eurasian lineage	Other Wild Birds	≤ 2000	Europe	H4N8	EPI_ISL_69869
A/cinnamon teal/Utah/UGAI16-2006/2016(H4N6)	North American lineage	Wild Anseriformes	2016-2020	North America	H4N6	EPI_ISL_273399
A/cinnamon teal/Utah/UGAI16-1985/2016(H4N8)	North American lineage	Wild Anseriformes	2016-2020	North America	H4N8	EPI_ISL_273397
A/cinnamon teal/Texas/Sg-00088/2007(H4N6)	North American lineage	Wild Anseriformes	2006-2010	North America	H4N6	EPI_ISL_19999
A/cinnamon teal/Idaho/UGAI16-1902/2016(H4N6)	North American lineage	Wild Anseriformes	2016-2020	North America	H4N6	EPI_ISL_273377
A/cinnamon teal/Idaho/UGAI16-1901/2016(H4N6)	North American lineage	Wild Anseriformes	2016-2020	North America	H4N6	EPI_ISL_273376
A/cinnamon teal/Idaho/UGAI16-1881/2016(H4N6)	North American lineage	Wild Anseriformes	2016-2020	North America	H4N6	EPI_ISL_273371
A/cinnamon teal/Idaho/UGAI16-1869/2016(H4N6)	North American lineage	Wild Anseriformes	2016-2020	North America	H4N6	EPI_ISL_273370
A/cinnamon teal/Idaho/UGAI16-1861/2016(H4N6)	North American lineage	Wild Anseriformes	2016-2020	North America	H4N6	EPI_ISL_273368
A/cinnamon teal/Idaho/UGAI16-1860/2016(H4N6)	North American lineage	Wild Anseriformes	2016-2020	North America	H4N6	EPI_ISL_273367
A/cinnamon teal/Idaho/UGAI16-1841/2016(H4N6)	North American lineage	Wild Anseriformes	2016-2020	North America	H4N6	EPI_ISL_273364
A/cinnamon teal/Idaho/UGAI16-1833/2016(H4N6)	North American lineage	Wild Anseriformes	2016-2020	North America	H4N6	EPI_ISL_273363
A/Chilean teal/Chile/C918/2015(H4N2)	North American lineage	Wild Anseriformes	2011-2015	South America	H4N2	EPI_ISL_222691
A/chicken/Wales/600-020823/2014(H4N6)	Eurasian lineage	Domestic Galliformes	2011-2015	Europe	H4N6	EPI_ISL_235198
A/chicken/Sichuan/04.08 CDLQ171-O/2015(Mixed)(H4N2)	Eurasian lineage	Domestic Galliformes	2011-2015	Asia	H4N2	EPI_ISL_200552
A/chicken/Shandong/S2510/2012(H4N2)	Eurasian lineage	Domestic Galliformes	2011-2015	Asia	H4N2	EPI_ISL_206813
A/chicken/Shandong/36/2016(H4N6)	Eurasian lineage	Domestic Galliformes	2016-2020	Asia	H4N6	EPI_ISL_307919
A/chicken/Jiangxi/04.01 NCNP0065-Z-O/2015(Mixed)(H4N3)	Eurasian lineage	Domestic Galliformes	2011-2015	Asia	H4N3	EPI_ISL_200416
A/chicken/Jiangsu/YC/2015(H4N8)	Eurasian lineage	Domestic Galliformes	2011-2015	Asia	H4N8	EPI_ISL_305606
A/chicken/India/WB-NIV101018/2009(H4N6)	Eurasian lineage	Domestic Galliformes	2006-2010	Asia	H4N6	EPI_ISL_129199
A/chicken/India/WB-NIV101006/2009(H4N6)	Eurasian lineage	Domestic Galliformes	2006-2010	Asia	H4N6	EPI_ISL_129198
A/chicken/Hunan/S1267/2010(H4N6)	Eurasian lineage	Domestic Galliformes	2006-2010	Asia	H4N6	EPI_ISL_206812
A/chicken/Hunan/S1248/2010(H4N6)	Eurasian lineage	Domestic Galliformes	2006-2010	Asia	H4N6	EPI_ISL_206811
A/chicken/Guangxi/04.10 NM140-O/2015(H4N3)	Eurasian lineage	Domestic Galliformes	2011-2015	Asia	H4N3	EPI_ISL_199441
A/chicken/Guangdong/S1010/2010(H4N8)	Eurasian lineage	Domestic Galliformes	2006-2010	Asia	H4N8	EPI_ISL_206810
A/chicken/England/474-016250/2014(H4N6)	Eurasian lineage	Domestic Galliformes	2011-2015	Europe	H4N6	EPI_ISL_235197
A/chicken/Anhui/A1402/2014(H4N2)	Eurasian lineage	Domestic Galliformes	2011-2015	Asia	H4N2	EPI_ISL_209681
A/chicken/Alabama/1/1975(H4N8)	North American lineage	Domestic Galliformes	≤ 2000	North America	H4N8	EPI_ISL_70087
A/Chestnut Teal/Lake Wat Wat/19-1749-32/2019(H4N6)	Eurasian lineage	Wild Anseriformes	2016-2020	Oceania	H4N6	EPI_ISL_14870983
A/Chestnut Teal/Breamlea/19-1749-226/2019(H4N6)	Eurasian lineage	Wild Anseriformes	2016-2020	Oceania	H4N6	EPI_ISL_14870982
A/Caspian seal/Russia/T1/2012(H4N6)	Eurasian lineage	Mammals	2011-2015	Europe	H4N6	EPI_ISL_163595
A/Caspian seal/Russia/1884/2002(H4N6)	Eurasian lineage	Mammals	2001-2005	Europe	H4N6	EPI_ISL_163594
A/cape shoveller/South Africa/STR0982/2013(H4N8)	Eurasian lineage	Wild Anseriformes	2011-2015	Africa	H4N8	EPI_ISL_200930
A/canvasback duck/ALB/274/1977(H4N6)	North American lineage	Wild Anseriformes	≤ 2000	North America	H4N6	EPI_ISL_8828
A/Canada goose/Alaska/44308/044/2007(H4N6)	North American lineage	Wild Anseriformes	2006-2010	North America	H4N6	EPI_ISL_139401
A/Calidris ruficollis/Hokkaido/12EY0180/2012(H4N7)	Eurasian lineage	Charadriiformes	2011-2015	Asia	H4N7	EPI_ISL_370382
A/Calidris ruficollis/Hokkaido/12EY0172/2012(H4N7)	Eurasian lineage	Charadriiformes	2011-2015	Asia	H4N7	EPI_ISL_370381
A/Calidris ruficollis/Hokkaido/12EY0154/2012(H4N7)	Eurasian lineage	Charadriiformes	2011-2015	Asia	H4N7	EPI_ISL_370397
A/bufflehead/Wisconsin/18OS3156/2018(H4N8)	North American lineage	Wild Anseriformes	2016-2020	North America	H4N8	EPI_ISL_506177
A/Bufflehead/Wisconsin/18OS2095/2018(H4N8)	North American lineage	Wild Anseriformes	2016-2020	North America	H4N8	EPI_ISL_393458
A/Bufflehead/Wisconsin/17OS5831/2017(H4N8)	North American lineage	Wild Anseriformes	2016-2020	North America	H4N8	EPI_ISL_701635
A/bufflehead/Wisconsin/17OS5788/2017(H4N8)	North American lineage	Wild Anseriformes	2016-2020	North America	H4N8	EPI_ISL_376320
A/Bufflehead/Wisconsin/17OS5786/2017(H4N8)	North American lineage	Wild Anseriformes	2016-2020	North America	H4N8	EPI_ISL_701631
A/bufflehead/Wisconsin/17OS5636/2017(H4N8)	North American lineage	Wild Anseriformes	2016-2020	North America	H4N8	EPI_ISL_376277
A/bufflehead/Wisconsin/11OS3570/2011(H4N8)	North American lineage	Wild Anseriformes	2011-2015	North America	H4N8	EPI_ISL_158432
A/bufflehead/North Carolina/NC6412-125/2005(H4N8)	North American lineage	Wild Anseriformes	2001-2005	North America	H4N8	EPI_ISL_142333
[truncated: 500 more rows]
